# Supplementary material for: Metabolic Dynamics and Prediction of Gestational Age and Time to Delivery in Pregnant Women
Source: Cell. 2020 Jun 25;181(7):1680–1692.e15. doi: 10.1016/j.cell.2020.05.002 (PMC7327522; doi:10.1016/j.cell.2020.05.002)
Supplement: Table S3 — The 264 identified level-1 and level-2 metabolites that have HMDB IDs, and their log2(intensity) used for the machine-learning model, Related to Figure 4 [file mmc2.xlsx]

## Sheet: TableS3
Subject ID	Gestational age (GA)/weeks	Birth GA/weeks	Cohort	Labor onset	(+)-.alpha.-Tocopherol	(R)-2-Hydroxycaprylic acid	1,4-Dihydroxybenzene	1-Methylxanthine	1-Naphthylamine	1-Oleoyl-sn-glycero-3-phosphoethanolamin...	1-Palmitoyl-2-hydroxy-sn-glycero-3-phosp...	1-Stearoyl-sn-glycero-3-phosphocholine	1-Stearoyl-sn-glycerol	1-pentadecanoyl-2-hydroxy-sn-glycero-3-p...	11(Z),14(Z)-Eicosadienoic Acid	12,13-Dihydroxy-9Z-octadecenoic acid	13(S)-HODE	13-Keto-9Z,11E-octadecadienoic acid	16-Hydroxypalmitic acid	17,18-EpETE	17alpha-Hydroxyprogesterone	1H-Indole-3-propanoic acid	2-Ethyl-2-Hydroxybutyric acid	2-Furoylglycine	2-Linoleoylglycerol	2-Methylbutyroylcarnitine	2-Methylhippuric acid	2-Phenylbutyric acid	20-Hydroxyarachidonic acid	2E-Eicosenoic acid	3,4-Dimethylbenzaldehyde	3-(3-Hydroxyphenyl)propionic acid	3-Acetoxypyridine	3-Hydroxyoleylcarnitine	3-Indoleacetic acid	3-Indolepropionic acid	3-Methylindole	3-tert-Butyl-4-hydroxyanisole	4-Pyridoxic acid	5(S)-HETE	5-Hydroxyindole-3-acetic acid	5-Pregnane-3,17-diol-20-one 3-sulfate	7-Methylguanine	7.alpha.-Hydroxy-3-oxo-4-cholestenoic ac...	7.alpha.-Hydroxy-4-cholesten-3-one	7Z, 10Z, 13Z, 16Z, 19Z-Docosapentaenoic ...	7alpha,24-Dihydroxy-4-cholesten-3-one	8,9-DHET	9-OxoODE
DP30	20.8571	38.8571	Validation (Test Set 1)	natural	12.5459	10.4705	9.37817	10.3366	12.5217	14.2127	14.2775	12.3568	14.5205	15.3176	12.7155	11.5127	12.4881	10.7432	12.8475	11.7823	11.835	13.0522	11.1397	7.54592	12.3886	12.9629	7.32664	9.03957	13.0872	12.7756	9.45239	8.32662	10.28	13.4341	8.50282	9.83171	11.8866	2.38371	8.67725	9.97953	8.67516	12.5111	11.5111	13.5772	10.1774	10.1732	10.8347	6.94856	10.3156
DP25	17.8571	40.2857	Validation (Test Set 1)	natural	12.2108	10.7809	8.88125	11.8915	12.6446	13.3208	13.4192	12.0481	14.4405	14.7972	11.6698	12.2651	13.4117	10.3801	12.3364	11.5122	11.2241	14.9293	11.148	8.36106	12.1229	13.1746	8.55111	9.54057	13.3726	11.3503	9.51303	10.2278	10.3119	13.2077	9.10948	8.34999	12.0215	3.2821	8.82443	9.85907	8.88851	13.2046	11.4857	14.2878	9.48189	10.78	10.5432	8.75371	10.4464
DP28	25.4286	41.7143	Validation (Test Set 1)	natural	12.8314	9.93718	9.40473	11.295	12.8081	13.1917	13.8891	12.1603	14.6298	15.0823	12.298	11.2608	11.8646	11.1251	12.4003	11.6028	11.937	14.1198	11.122	9.28027	12.3821	13.855	7.76035	9.17246	13.3198	12.0119	9.42541	9.44581	10.2272	13.7825	9.05226	6.89948	12.1644	2.35267	9.09854	10.431	8.26179	13.132	11.5649	14.1698	9.94083	9.81646	11.5072	9.75836	9.49454
DP30	14.7143	38.8571	Validation (Test Set 1)	natural	12.5012	10.5311	9.39782	9.42207	12.442	13.6658	13.2084	12.158	15.5508	14.9357	11.969	11.7727	12.3721	10.8718	12.7353	11.3772	10.9219	12.9473	11.253	9.39782	12.2073	13.084	7.4869	9.3674	13.9211	11.9777	9.30019	7.34581	10.1403	13.8424	8.79654	6.37566	11.8019	3.55399	8.23279	10.104	5.0978	12.3203	11.17	13.7246	9.9195	11.5076	10.5564	9.4671	10.2131
DP24	6.14286	41.7143	Validation (Test Set 1)	advanced	11.9476	10.9839	7.48714	2.90879	12.8878	13.275	13.0054	11.8884	14.7442	14.9764	11.748	11.0759	10.9735	10.4656	11.8121	11.0972	11.3389	14.1723	12.1456	9.37003	12.9287	13.5349	5.6775	9.72336	12.7145	11.5768	9.38644	9.24752	9.51683	14.2618	8.23081	6.5638	12.1919	4.27928	8.79054	9.45977	8.40557	12.7771	11.1867	13.6301	8.59113	8.74818	9.74673	7.7495	9.05067
DP24	14.1429	41.7143	Validation (Test Set 1)	advanced	10.7682	10.7269	6.20753	11.0018	12.44	13.1742	13.1239	11.9916	14.3977	13.2583	11.3186	11.1265	10.7158	10.5349	12.0167	12.0128	11.6567	14.9353	10.8986	9.2969	12.329	13.3066	6.68663	8.66	11.3397	10.6536	9.81064	10.2515	10.0572	13.8994	9.76046	8.1665	11.77	2.85196	9.19378	9.78435	8.90794	12.9183	11.5351	10.1871	7.67129	9.79019	10.2525	7.67343	8.04068
DP30	26.1429	38.8571	Validation (Test Set 1)	natural	13.3256	9.41797	9.37654	7.62289	12.632	13.7466	13.7808	11.7953	16.051	15.5686	12.2971	11.8096	12.6722	10.2791	12.2577	11.926	12.0765	13.559	10.811	7.74343	13.5486	12.5776	3.76841	9.4164	13.4422	12.2457	9.35963	9.41196	10.2433	13.4657	8.15455	5.20368	12.0212	9.37654	4.30446	9.48213	7.93765	12.672	11.6641	13.6665	11.4574	9.43508	11.8589	6.75983	10.134
DP27	29.2857	38.7143	Validation (Test Set 1)	advanced	13.3771	9.9725	9.35841	11.0012	11.9117	13.4636	13.708	11.8707	16.0544	15.3651	12.5921	10.4097	11.194	10.8345	12.4403	11.7502	12.0139	13.0587	11.2892	9.35841	13.0976	12.2071	6.69985	8.09701	13.4621	12.5394	9.21823	9.03326	10.2914	13.04	7.24128	6.89561	11.1793	9.35841	7.49409	10.1507	8.16595	12.8098	11.5445	13.8076	11.1456	10.3132	11.5731	5.77552	9.27201
DP25	31.8571	40.2857	Validation (Test Set 1)	natural	12.0738	10.6658	9.35076	11.6393	12.908	13.3331	13.9688	11.5914	15.5827	15.3252	11.9912	11.6461	12.6113	10.2856	12.0838	11.8601	12.218	14.5403	10.8194	9.9204	12.3189	12.6888	8.49735	8.89116	13.0396	11.7252	9.2608	11.0502	10.7594	12.9372	8.78212	7.86547	12.3035	3.70058	8.47675	9.66115	8.57651	13.8593	11.5594	13.9355	11.3679	9.83585	11.5055	7.98725	9.64846
DP24	25	41.7143	Validation (Test Set 1)	advanced	14.2638	10.5177	9.48575	10.7296	12.0894	13.3807	13.3193	11.8155	15.54	15.112	10.9546	11.1538	11.4622	10.6244	11.5226	11.7868	12.1267	14.9399	10.6323	9.3867	12.1235	12.7051	8.90105	9.51826	12.1927	10.4504	9.63343	10.5218	10.051	13.4836	8.9113	7.22091	11.4079	2.12853	9.0842	9.70754	10.3422	13.3049	11.7044	13.1498	9.31426	9.82106	10.7394	8.56641	9.02882
DP27	11.4286	38.7143	Validation (Test Set 1)	advanced	13.693	10.3883	9.44269	10.6715	12.5995	13.9784	14.2741	12.3576	15.7779	15.8528	12.9268	10.9318	11.5913	10.6778	12.4298	10.9458	11.4751	12.4803	10.8498	7.22816	12.0401	12.7817	6.14687	8.81805	12.9109	13.065	9.5973	7.93521	9.87812	14.1642	8.69104	9.72016	11.9365	3.98238	8.39816	10.1688	8.41034	12.2774	11.1655	13.8109	11.643	10.3838	10.4582	9.60051	9.41349
DP29	19.7143	39.7143	Validation (Test Set 1)	natural	13.0165	10.3017	8.39494	10.8764	12.157	13.3822	13.7983	12.3936	14.4916	15.1418	11.8292	11.2316	11.6893	10.6377	12.11	11.8337	11.5312	14.2836	11.0144	9.60202	12.1996	13.0527	6.99537	8.64031	12.892	11.3811	9.36303	8.88002	10.6413	13.4912	8.4593	6.61681	11.3918	2.08963	8.98392	9.98556	8.77347	12.6635	11.2519	13.5015	10.2792	9.1842	10.5126	9.38702	9.50229
DP22	31.1429	40	Validation (Test Set 1)	natural	12.7435	10.3634	5.84137	10.8442	11.7922	13.3627	13.68	12.3483	14.8971	15.058	12.0462	11.4129	12.2336	10.907	12.2452	11.9371	12.3662	13.3224	11.2234	9.34503	12.3159	12.6384	5.82505	8.94291	13.2348	12.3704	9.21081	8.74774	10.9062	13.7391	6.68997	5.8769	11.0745	2.58726	7.56326	10.149	8.78383	13.5835	11.5989	13.6917	9.08404	9.14472	11.3059	7.90319	9.81028
DP22	27.8571	40	Validation (Test Set 1)	natural	13.4417	10.0424	5.53039	11.0687	11.8508	13.6345	14.0626	11.9974	15.408	15.5556	12.5601	10.5762	11.4753	10.9487	12.371	11.9105	12.1007	12.5347	11.1916	9.37759	11.8176	12.441	6.57214	9.2542	12.9865	12.6697	9.48585	9.28627	10.4979	14.382	8.73335	6.28758	11.1774	9.37759	7.79752	10.4055	8.94314	13.0944	11.4059	13.4887	11.1856	9.51324	11.3019	8.82864	9.16567
DP25	21.8571	40.2857	Validation (Test Set 1)	natural	13.1191	10.6062	8.2409	10.9246	12.935	13.4678	13.8649	11.2627	14.9099	15.3945	11.781	11.8746	12.9874	10.5529	12.1729	11.6528	11.4133	14.6429	10.9555	7.59092	12.545	12.7779	7.80282	9.12863	13.2164	11.6633	9.33479	10.81	10.4001	13.1549	8.97637	7.75066	12.314	2.88805	8.65268	9.52469	8.91995	13.0704	11.2807	14.0672	9.29588	10.9094	10.652	7.65139	10.0131
DP25	26.8571	40.2857	Validation (Test Set 1)	natural	12.8144	10.9831	3.54541	12.4598	13.0705	13.1878	13.5186	11.348	14.4384	14.9089	11.3659	11.8257	12.8628	10.2877	12.1406	11.8217	11.8957	14.6381	10.8583	9.53559	12.6751	12.7677	7.20194	9.585	13.3402	11.0986	9.38095	9.96853	10.5988	12.6822	9.21641	8.11403	12.5028	3.67919	8.6594	9.78103	8.77831	13.2322	11.5162	14.293	9.58439	9.53144	11.4682	10.0434	9.85688
DP26	15.2857	41.2857	Validation (Test Set 1)	natural	13.2916	10.3393	6.59344	11.0826	12.9914	13.3144	14.0839	11.9738	15.3392	15.4929	12.9323	11.3091	12.3906	10.8185	12.794	11.8192	11.2413	13.4014	11.5162	9.37488	12.5101	13.0743	7.9734	9.07677	13.7595	12.9917	9.38851	8.40629	10.0049	14.1868	8.66863	7.07554	12.4005	2.16933	4.82146	10.6122	8.86538	13.0052	11.362	14.041	10.8783	10.2069	10.4439	7.29669	10.2301
DP22	20.2857	40	Validation (Test Set 1)	natural	13.6413	10.7198	5.41407	10.4807	12.2078	13.761	14.0533	12.196	16.3207	15.7823	11.7881	11.5516	12.2068	11.1337	12.351	11.4209	11.7189	13.7095	11.3326	3.60546	12.2337	13.6635	7.8752	9.06635	13.1778	11.8697	9.36875	8.56099	10.2084	14.4354	8.65504	7.06359	11.5178	3.12147	4.54354	9.39593	8.84588	12.8	11.4131	13.6999	11.5501	9.33181	10.8822	9.19333	9.48489
DP22	23.2857	40	Validation (Test Set 1)	natural	13.0599	10.2102	8.426	10.73	11.8867	13.6409	13.6815	12.1263	15.1076	15.2182	12.0478	10.945	12.1082	10.6196	12.1965	11.4931	11.82	13.3294	11.6358	8.51957	11.9028	13.5556	6.97451	8.00596	13.0028	12.0728	9.50983	10.1934	10.3979	13.9724	8.50486	5.78902	11.2535	3.29645	7.69094	10.0704	2.30019	12.6326	11.3966	13.5626	10.3135	9.7072	10.9098	6.7105	9.38486
DP22	34.1429	40	Validation (Test Set 1)	natural	12.3996	10.7412	9.35793	10.7217	12.948	12.846	13.2483	12.507	14.1927	14.6071	11.851	11.4213	12.5493	10.9947	12.5123	11.9336	12.84	12.9708	11.1629	5.23701	12.1539	12.6562	8.2542	8.89763	13.8323	11.9873	9.44541	10.5752	11.2124	14.0699	8.83075	6.98194	12.3138	9.35793	9.15179	9.97284	8.78025	13.5859	12.0852	13.8876	10.2178	9.85682	11.6055	6.7266	9.50553
DP28	37.5714	41.7143	Validation (Test Set 1)	natural	12.9072	9.95021	5.79525	11.1199	11.7401	13.2908	14.1012	12.222	15.0115	15.4459	12.1223	11.2118	12.3851	10.755	12.2198	11.9684	13.2253	14.0292	10.7479	9.3485	12.3973	12.3504	8.35285	5.89831	13.0611	12.1326	9.38501	7.96181	10.494	13.3201	8.4419	7.5411	10.9977	2.77909	9.05938	9.93355	8.77092	14.1738	11.7961	13.8561	11.0546	10.7188	11.7693	7.79833	9.73324
DP24	23.1429	41.7143	Validation (Test Set 1)	advanced	12.5766	10.6496	9.34149	10.2557	12.3627	12.9743	13.1857	11.8474	15.3046	14.573	11.719	11.3295	11.639	10.4276	12.3691	11.9435	11.8081	15.1003	11.0824	9.34149	13.0205	12.4763	6.70258	9.65083	13.7626	11.1869	9.56934	9.8314	10.0962	14.0796	8.97882	8.60815	11.6208	9.34149	9.50858	10.154	8.41705	12.8934	11.6234	13.7506	10.5603	9.77757	10.7488	9.89382	9.6842
DP27	38.2857	38.7143	Validation (Test Set 1)	advanced	12.2298	10.145	9.3292	11.8173	12.8524	13.0962	13.2853	12.1303	13.8197	14.3806	12.0944	10.783	11.0509	10.8057	12.3096	11.9657	12.9788	13.0357	11.4152	6.46573	11.9298	12.6532	7.60454	8.54371	13.0145	12.2085	9.34542	8.78404	10.703	12.7421	6.6892	5.76496	12.1909	3.09628	8.5911	9.91741	8.51023	13.673	12.0273	13.9663	9.57412	10.0306	11.5691	9.34138	9.0982
DP29	13.2857	39.7143	Validation (Test Set 1)	natural	12.4624	10.1822	7.91223	11.159	11.972	12.6701	13.0261	11.9654	14.1161	14.3808	11.9416	10.7759	11.4763	10.4559	12.3721	11.4547	10.5623	13.6467	11.0408	9.33032	12.5476	12.8575	6.64926	5.38668	13.4793	11.7462	9.39398	9.34384	10.4835	14.2843	8.63511	7.21524	11.3334	9.33032	8.79266	10.2007	5.65981	12.7849	11.313	14.3962	9.86659	8.93886	10.8673	6.38779	9.37351
DP24	28.1429	41.7143	Validation (Test Set 1)	advanced	13.3927	10.4798	1.951	10.8082	12.7385	13.4949	13.5808	11.3816	16.1206	15.1967	12.0934	11.2054	11.2431	10.5875	12.4265	11.7607	11.7603	14.0797	11.2507	9.36881	12.688	12.3229	6.74408	9.54412	13.4879	12.4564	9.13968	9.96656	10.0101	13.4241	9.09889	6.01266	12.1124	5.22119	8.33608	10.0132	8.85556	13.3369	11.4691	13.3925	10.571	10.7022	11.1018	5.89807	9.20626
DP24	27.1429	41.7143	Validation (Test Set 1)	advanced	12.5174	10.8053	9.39792	10.6721	12.0273	13.0471	13.2652	11.4344	15.1663	14.9752	11.7606	11.2153	11.2171	10.5977	12.2098	12.0703	11.5544	13.9391	10.6809	9.39792	13.8139	12.6641	3.20832	8.58976	13.4617	9.46259	9.56306	10.9582	10.3367	13.1716	7.19279	6.75436	11.369	4.27656	8.6269	9.55735	7.70303	13.407	11.6142	13.4632	9.99056	10.1132	11.5208	6.11739	9.12025
DP23	42.5714	38.5714	Validation (Test Set 1)	advanced	13.0762	10.7219	8.13953	13.263	12.7196	14.1152	14.0095	12.3731	15.7319	15.6358	12.4807	11.7292	12.5668	10.8919	12.7809	10.7122	9.72492	13.5445	11.5822	9.56797	12.6575	12.2464	7.13172	10.8619	13.1344	12.4355	9.45203	10.5526	9.39311	14.3946	9.66958	6.39677	12.0972	3.24165	9.39277	10.2385	8.9223	11.895	11.4204	14.5577	9.34663	9.32409	10.0714	10.2858	10.3009
DP27	25.4286	38.7143	Validation (Test Set 1)	advanced	13.2178	11.0971	2.91951	11.1413	12.9961	13.2615	13.4888	11.7863	15.0004	15.1687	11.8431	11.8056	12.0313	10.6134	12.2708	11.8208	11.5759	12.8264	11.5654	5.9769	12.5763	12.6182	6.65208	8.81028	13.4167	11.9645	9.30568	8.9839	10.2549	12.6938	8.36187	6.56998	12.3983	3.41403	9.01652	9.80096	8.65952	12.9495	11.5957	13.8352	11.7881	9.1771	11.0912	6.87704	9.83586
DP28	35.5714	41.7143	Validation (Test Set 1)	natural	12.3895	9.84789	9.39259	11.1571	11.8532	13.4788	14.2756	11.8655	15.5342	15.4748	12.1435	11.5701	12.5194	11.0885	12.3324	11.8495	12.7505	13.612	10.5516	8.25257	12.774	12.6999	6.75372	8.92274	13.8973	12.1249	9.25439	9.36445	10.4084	13.6278	8.74463	5.36915	11.1685	9.39259	8.05804	9.81192	7.84706	13.7989	11.6586	13.972	10.6121	8.92314	11.7744	9.00712	10.182
DP24	35.8571	41.7143	Validation (Test Set 1)	advanced	12.8028	10.391	7.20142	12.9371	11.6836	13.8523	13.5032	12.2812	15.846	14.7887	12.2966	11.367	11.5649	10.6301	12.5775	11.8926	12.0563	13.3887	10.9252	9.36222	12.4499	11.9945	6.60278	8.5902	13.4932	12.6008	10.4652	9.35883	10.5443	13.141	8.91143	5.15714	10.9424	1.93425	8.37966	9.60702	8.85888	13.7431	11.7303	13.1239	10.56	9.7278	10.7699	6.89021	9.46173
DP29	39	39.7143	Validation (Test Set 1)	natural	13.0846	10.4307	3.17843	10.7807	11.8873	13.8476	13.9948	12.3621	15.64	15.6393	11.9665	10.8234	11.5267	10.8702	11.9373	11.8056	13.9349	13.4827	10.5529	6.94115	11.9525	12.4382	7.70094	7.07169	13.0657	12.0236	9.69562	7.96299	11.5108	13.8933	7.86371	6.29578	11.0869	2.81201	7.95271	9.74047	3.79958	14.5792	11.9046	14.2771	8.91144	10.9144	11.9761	8.55932	9.33901
DP24	35.1429	41.7143	Validation (Test Set 1)	advanced	13.7913	10.3271	3.88829	10.9709	12.7718	13.7827	13.8921	11.7962	16.0594	15.1529	12.3701	10.9866	11.4936	10.4094	12.3384	11.6406	11.6263	14.6724	10.8032	7.6669	12.0185	12.1485	6.06652	8.89676	13.1021	12.8004	9.03664	9.36973	10.3107	13.3989	8.75438	7.14691	12.1341	9.24538	9.34312	9.76806	9.12111	13.5216	11.5512	12.7598	10.0781	9.01502	10.0004	8.5115	9.35791
DP29	23	39.7143	Validation (Test Set 1)	natural	12.699	10.0004	8.48913	10.7942	11.9484	13.1177	13.4594	12.2031	15.3558	14.9058	12.3538	10.8433	11.2491	10.8438	12.285	11.8118	11.3028	12.7861	11.6251	8.79408	12.1278	12.8947	5.43717	8.47841	13.0795	12.3168	9.26492	8.53924	10.5391	13.528	8.70688	6.43123	11.3102	9.33192	8.80011	10.041	8.48203	12.743	11.2908	13.395	9.40299	8.90084	10.5937	6.73365	7.7724
DP30	37.8571	38.8571	Validation (Test Set 1)	natural	12.454	10.0711	9.16627	9.95134	12.3398	13.0564	13.0486	11.2544	15.2882	14.1326	12.6015	11.2338	12.0172	10.5301	12.5906	11.1854	12.5265	11.8812	11.1372	8.51687	11.6865	12.0406	7.14198	8.82785	13.4635	12.518	9.01849	8.74678	10.7546	12.8916	8.13149	5.76586	11.7362	3.76399	8.08024	9.52049	8.76332	13.6983	11.0733	13.1191	8.88877	9.94264	11.3029	7.16831	9.82281
DP27	23.4286	38.7143	Validation (Test Set 1)	advanced	13.1769	11.1387	9.35379	11.5692	13.2513	13.1075	13.2747	12.2203	14.8264	14.6541	12.1269	10.9706	11.5742	10.5413	12.3097	11.7294	11.6819	12.8371	11.2665	7.63472	12.5556	13.1583	9.37647	8.70667	13.2736	12.0289	9.44413	8.16989	10.2798	12.9187	8.92744	5.81242	12.6172	5.28001	8.62905	9.65593	8.49683	12.5093	11.8772	13.6881	11.1121	10.1195	10.5601	9.21822	9.67158
DP29	18.7143	39.7143	Validation (Test Set 1)	natural	12.3509	10.4857	9.29861	11.0267	11.889	12.8538	12.9194	11.3431	14.2086	14.5721	11.1728	10.9738	11.4341	10.6748	11.9323	11.6146	11.0212	13.9607	10.8766	9.72482	13.4518	13.0959	6.95336	8.42541	13.0559	10.5096	10.4001	8.76751	10.4607	14.105	7.18796	7.48017	11.2418	9.29861	8.46059	9.67864	7.70657	12.4765	11.2861	13.8763	8.54275	10.949	11.1486	7.84666	9.08481
DP28	20.5714	41.7143	Validation (Test Set 1)	natural	13.6081	10.0155	9.30012	10.5825	13.0148	13.4994	14.1527	12.0784	15.5851	15.636	12.1249	11.2433	12.3185	10.7535	12.1339	11.4319	11.2376	13.2236	10.774	8.74295	12.376	13.3877	7.18281	9.27786	12.9671	11.9999	9.17722	8.21073	10.0843	14.2014	8.74827	6.89695	12.4152	9.30012	8.90265	10.2515	8.4351	12.8019	11.2851	13.9989	10.7357	9.75432	10.7895	9.53033	9.70684
DP25	36.7143	40.2857	Validation (Test Set 1)	natural	12.8497	10.6797	7.43805	12.041	12.0803	13.2109	13.5139	11.7296	15.3234	15.1453	11.3564	11.4257	12.3899	10.432	11.9016	11.6161	12.2642	14.2833	10.5757	8.37623	13.0438	12.6191	7.16178	8.98702	12.9735	11.0495	9.2394	9.76134	11.0464	13.8118	8.81588	6.23612	11.3812	4.83693	8.55134	9.30962	9.15267	14.0399	11.765	14.0998	10.6382	9.64845	12.0838	7.95059	9.50672
DP25	11	40.2857	Validation (Test Set 1)	natural	12.7688	10.428	8.07607	10.1562	12.1754	13.3316	13.713	11.6989	15.258	15.1974	11.3885	12.2826	13.3604	10.1462	12.4039	11.0202	10.8456	14.188	11.1184	9.3657	12.6214	13.6981	8.08416	9.80962	13.2396	11.2697	9.54282	10.0281	10.0553	13.8723	8.96277	5.91853	11.5513	3.57317	8.34759	9.71109	8.47542	12.6338	11.4647	14.6879	8.74191	9.71849	10.4484	9.24833	10.422
DP28	41.5714	41.7143	Validation (Test Set 1)	natural	15.3963	9.97396	6.45685	11.0907	11.5016	14.3933	14.7574	12.0197	16.668	16.0982	13.1199	11.1224	12.1027	11.0035	12.6782	11.6189	13.1988	13.7175	10.4612	9.42834	11.7318	12.2648	6.66583	9.09462	13.2232	13.7103	9.24109	8.36101	10.5003	14.382	8.3808	7.34318	10.7416	1.35548	8.72916	10.2734	7.46676	14.0861	11.5741	14.041	9.4537	10.0653	11.5532	8.69511	9.82123
DP24	21.1429	41.7143	Validation (Test Set 1)	advanced	14.4807	10.137	7.15335	10.5359	12.5365	13.7404	14.1789	12.0052	15.1963	15.2746	12.5474	11.0953	11.3801	10.73	12.3746	11.8002	11.5657	14.6213	11.0861	9.33696	12.2854	12.3746	5.49375	8.74932	13.1342	12.1453	9.58669	9.28613	9.86103	13.5784	8.90366	7.47227	11.836	9.33696	9.28405	10.1657	9.02036	12.748	11.4685	13.3711	9.09011	9.52022	10.2594	8.5904	9.37937
DP24	11	41.7143	Validation (Test Set 1)	advanced	12.7379	11.7411	9.40445	8.88208	13.1261	14.1791	14.1327	12.2862	14.4864	15.3708	8.60354	11.7072	11.6291	11.4177	12.4543	10.9483	10.932	14.2549	10.9244	7.27284	12.7187	13.2952	7.49187	8.67094	12.6352	11.4693	9.63641	9.21127	9.65216	14.8777	7.18292	7.6809	12.319	3.49336	9.05172	9.93042	8.99636	12.074	11.5331	13.5599	7.34055	9.54301	10.691	8.40367	9.8632
DP22	36.1429	40	Validation (Test Set 1)	natural	14.1278	10.302	5.25241	8.91855	12.6247	13.3885	13.6688	12.0326	14.6725	14.843	12.0406	10.7528	11.6677	10.6965	11.9148	12.1059	12.6723	12.7781	11.2436	9.32038	12.9602	12.4634	6.91368	8.58523	12.6588	12.3863	9.35025	10.0568	11.3953	13.6768	9.17824	6.44586	12.0192	9.32038	8.86837	9.35086	8.97	13.3686	11.8806	13.7402	9.78821	9.43097	11.0545	5.91321	9.24753
DP22	42.1429	40	Validation (Test Set 1)	natural	14.462	9.97696	3.50392	10.6629	11.7661	13.8939	13.6243	12.2091	15.2341	15.209	12.8329	10.8098	11.6481	10.5238	12.5813	11.2169	8.97528	12.5168	11.341	9.32855	12.5801	13.1979	7.28029	9.74969	13.3717	13.417	9.31229	9.65896	9.80626	13.9	8.99203	6.01021	11.0611	2.72734	9.1228	10.4308	4.9279	11.2259	11.2304	13.5485	8.84608	9.98063	10.0627	8.37679	9.48897
DP23	28.8571	38.5714	Validation (Test Set 1)	advanced	12.1214	10.6618	9.3438	12.0592	13.1105	13.3458	13.3652	12.2522	15.0467	15.0471	11.9994	11.1689	12.0511	10.4755	11.9177	12.2808	11.9413	14.7152	12.3275	6.22093	12.5078	12.6581	7.43008	10.0063	13.1306	11.6848	9.38877	12.4551	9.88344	13.8078	9.60801	8.69102	12.5605	9.3438	8.87933	9.87176	8.37639	13.5021	11.6736	13.8473	10.7574	10.1333	11.1252	11.5781	9.66699
DP23	33.8571	38.5714	Validation (Test Set 1)	advanced	11.5465	10.295	8.08026	11.8923	13.021	13.2245	13.6194	12.3141	14.6034	15.0685	11.7963	11.1352	11.6027	10.2821	11.804	12.2593	12.5944	15.1161	12.1225	9.31073	12.4119	17.2908	7.86994	6.10924	12.7774	11.4196	9.42754	10.1479	10.1552	13.4382	8.92686	9.20178	12.4194	9.31073	7.71748	9.45335	8.49921	13.8589	11.6352	13.8118	9.21242	10.8814	11.3146	8.03056	9.34053
DP25	13.8571	40.2857	Validation (Test Set 1)	natural	12.3072	10.1673	8.7649	11.2823	12.1846	14.0361	13.8225	11.7843	15.6288	15.4855	11.8212	11.7772	12.3866	10.8903	12.7149	10.7978	10.5025	13.7034	11.4213	9.15135	12.006	13.4255	7.2308	9.49293	13.3401	12.041	9.56802	9.88506	9.82641	13.9783	8.596	7.90698	11.4432	2.76414	8.48516	9.75005	6.78057	12.1839	11.2501	14.2725	10.8319	9.86091	9.37621	9.46393	10.2492
DP29	20.8571	39.7143	Validation (Test Set 1)	natural	13.5868	10.0305	9.32518	10.9189	12.4077	13.5222	13.8847	10.8503	15.9665	15.6097	12.8414	10.447	11.0667	10.224	12.228	11.7572	11.2617	14.3264	10.4595	9.32518	11.8721	12.3544	6.37761	8.82048	13.078	13.0147	9.26655	8.99584	10.483	13.6134	8.71388	6.6346	11.7238	9.32518	8.34249	9.69046	8.67845	12.2108	11.2394	13.7228	11.5527	9.29282	10.595	6.18652	8.69362
DP29	26.7143	39.7143	Validation (Test Set 1)	natural	12.1408	10.4104	7.84297	11.6134	12.0712	13.4605	13.4774	12.5218	15.1628	15.0235	12.2317	11.6081	12.2326	10.8183	12.2045	11.9712	12.1847	13.9627	11.4163	9.40939	12.4518	12.8388	7.13377	9.27685	13.4359	11.904	9.54442	9.42097	10.9422	13.4876	8.56037	6.0199	11.4278	2.63772	8.16586	9.89218	8.65701	13.1272	11.5527	13.9181	10.9191	10.7671	11.2845	10.6414	9.41212
DP22	39	40	Validation (Test Set 1)	natural	13.63	10.2249	7.00487	11.2579	11.7516	12.8896	13.1647	12.3702	14.7759	14.5096	12.4631	11.0552	12.1317	10.4761	12.3745	10.4549	12.4368	13.1756	11.2352	9.29531	11.8363	12.6389	6.67499	8.79535	13.2184	13.0209	9.18353	8.85087	11.1761	13.8332	8.7319	7.07384	11.0085	2.28667	8.67168	10.2246	4.4391	13.5238	11.6226	13.6883	10.4397	11.4577	11.117	6.89264	9.63273
DP26	33.2857	41.2857	Validation (Test Set 1)	natural	11.9865	10.6753	3.43696	11.3033	12.2026	13.0336	13.6677	12.447	14.6444	15.0124	12.5824	11.9901	12.7994	10.3088	12.3608	12.4749	12.3667	13.5996	11.4045	9.33298	12.3989	12.8717	7.52478	9.0581	13.6901	12.2632	9.46216	8.77286	10.2977	13.554	8.42316	6.40607	11.599	1.76553	8.01288	10.7605	4.16675	13.7076	11.6263	13.7119	9.66455	11.5119	11.0001	7.94472	10.1633
DP25	35.8571	40.2857	Validation (Test Set 1)	natural	11.556	10.4877	9.24465	11.9291	13.1359	12.8586	12.9691	11.7637	13.4152	14.0281	11.3435	11.2981	12.1532	10.7603	12.1291	11.6185	12.1694	15.036	11.5123	9.07002	12.343	12.6776	7.18205	9.60739	13.225	11.0153	9.43283	9.41638	11.0923	13.062	8.7723	8.35259	12.5664	1.85053	8.37539	9.82112	8.8045	13.9381	11.7992	13.8978	8.36784	9.06772	11.3773	8.48369	9.74134
DP24	17	41.7143	Validation (Test Set 1)	advanced	13.4315	10.7169	5.48402	10.6531	12.304	13.6477	13.81	11.7022	14.7937	15.2589	12.0389	11.682	11.6507	11.0295	12.3232	11.5087	10.6362	14.8936	10.774	9.3404	12.6334	12.7841	4.51443	9.40453	13.6124	12.0825	9.45603	10.5893	9.77021	13.7366	9.11601	8.35415	11.4619	9.3404	8.367	10.0246	9.13385	12.0335	11.1878	13.3229	11.089	9.72469	9.92432	12.1244	9.6396
DP26	32	41.2857	Validation (Test Set 1)	natural	13.9085	10.3652	6.85331	11.4959	12.6189	13.1328	13.6327	11.8297	15.4987	15.3259	12.8335	11.9869	12.9032	10.8436	12.6108	12.1717	12.0053	12.9259	11.0301	9.38195	12.754	12.9252	6.90293	9.30609	13.9912	12.8252	9.30443	8.30114	9.89276	13.4344	8.04889	6.3859	12.0127	9.38195	8.09453	10.1835	8.63477	13.2206	11.3843	13.7364	11.4015	10.7895	11.4342	6.48969	10.427
DP25	29.8571	40.2857	Validation (Test Set 1)	natural	12.9406	10.2668	9.32738	11.4489	13.0265	13.2331	13.7123	11.3722	15.4625	15.2113	12.1753	12.0186	12.6655	10.2845	12.2317	11.54	11.7164	14.2726	10.8903	7.81785	12.461	12.7987	7.55147	9.23953	13.1317	12.2377	9.00639	10.8967	10.535	13.1728	8.68246	7.42108	12.4869	3.13782	8.26778	9.78977	8.65986	13.2713	11.4348	13.8847	11.2613	9.28768	11.1725	7.95808	10.0394
DP30	24.2857	38.8571	Validation (Test Set 1)	natural	12.8016	11.044	9.36265	9.88084	13.0725	13.5275	13.9584	11.7905	15.3395	15.1613	10.6681	11.1471	12.4648	10.8734	12.367	12.0456	11.2955	12.732	11.2964	9.36265	12.0668	13.4113	9.62924	9.19617	13.4638	6.10336	9.42477	9.01641	10.3337	13.3023	8.78452	6.55072	12.3773	9.36265	7.14741	9.75152	9.09425	12.8604	11.4486	13.375	10.8636	7.01288	10.7152	6.23198	9.48228
DP29	29.1429	39.7143	Validation (Test Set 1)	natural	13.3306	9.9466	7.66551	11.0048	12.0462	13.6437	13.9773	12.4928	15.0418	15.3335	12.4584	11.1032	11.8792	10.6349	12.3308	11.5549	12.375	14.0635	10.6393	8.11683	12.2701	12.7925	7.87131	6.62287	13.0226	12.5115	9.48735	8.54031	11.0553	13.7928	8.55324	6.60779	11.4077	2.76212	9.0718	10.1079	5.31507	13.1059	11.5688	13.8301	11.5557	11.0377	11.2935	8.85689	9.03772
DP27	14.4286	38.7143	Validation (Test Set 1)	advanced	11.942	10.6126	5.46515	9.9231	12.2009	13.7922	13.8055	12.4135	15.7208	15.0438	7.26732	11.4237	12.2938	10.5638	12.9408	11.3458	11.1987	13.3827	11.5291	9.42069	12.3314	13.599	3.18686	8.48237	13.8447	6.56333	9.71063	7.51481	9.97721	13.6145	7.61977	7.2255	11.4959	3.41927	8.75108	10.4806	9.06158	12.4838	11.3648	14.2462	10.6058	7.48315	10.5174	5.92325	10.2054
DP24	8	41.7143	Validation (Test Set 1)	advanced	12.6921	11.2039	6.17442	9.85168	12.318	13.8101	13.4168	12.2027	14.0098	14.9711	11.8065	11.4153	11.2028	10.9326	12.2999	11.1031	11.0105	14.465	11.069	9.39906	12.2649	13.6545	6.94325	9.28168	12.8755	11.7579	9.79315	9.85938	9.52616	14.8901	9.18261	7.8469	11.6551	4.33098	8.81489	10.2754	8.5978	11.8462	11.3699	13.3413	9.11414	9.48673	10.298	9.30451	9.35567
DP28	39.5714	41.7143	Validation (Test Set 1)	natural	12.1944	10.516	7.67875	11.214	12.4307	13.118	13.5139	11.4535	15.0727	14.7295	11.3154	11.3605	12.0272	10.9158	11.8631	12.1422	13.1517	14.9168	11.5008	7.3681	11.9456	13.0457	5.00189	8.67947	12.8775	10.7386	9.4117	9.25453	10.6857	13.4313	9.22372	7.52904	11.7594	2.4079	9.42142	9.35543	8.76087	13.6239	11.8074	13.9761	9.50292	9.55637	11.3173	6.82122	9.48141
DP23	25.8571	38.5714	Validation (Test Set 1)	advanced	10.8578	10.3109	8.67998	11.7413	12.5038	13.5	13.4561	12.3521	14.0274	14.8807	11.4015	11.3229	11.8758	10.9211	12.0578	12.1685	11.6442	15.3229	11.952	9.3473	12.1585	12.6602	7.49804	9.73791	12.7826	11.0186	9.66193	12.2763	10.0283	14.7745	9.69257	8.65359	11.8496	3.84222	9.29195	9.72448	8.07706	12.936	11.6585	13.7088	9.07679	8.67611	10.8147	8.45459	9.82844
DP22	24	40	Validation (Test Set 1)	natural	13.0132	11.2868	6.89617	11.2416	12.5054	13.4273	13.5324	12.0359	15.1677	15.156	11.7775	11.1298	11.8954	10.6803	12.1207	11.7398	11.5406	13.4824	11.7209	9.39701	12.3559	13.7702	8.02007	9.48608	13.4558	12.0219	9.69805	11.5108	10.3904	14.5747	8.76897	6.66302	11.8369	4.0859	5.67838	10.1214	8.91865	12.4569	11.5805	13.5216	10.5574	9.84944	10.5472	11.7326	9.35613
DP26	13.2857	41.2857	Validation (Test Set 1)	natural	12.8225	10.5772	5.35958	9.02722	12.0746	13.4434	13.7744	11.6082	15.1056	15.2786	12.5489	11.7532	12.7037	10.498	12.6383	11.429	10.7005	13.2998	11.0216	9.29064	11.9793	12.4579	6.16496	8.9432	13.234	12.5968	9.26053	8.89916	9.69976	13.9919	8.47791	6.5608	11.4185	9.29064	8.64594	10.508	5.52464	13.0229	11.1059	14.0886	11.0232	9.91614	10.1285	7.4623	10.043
DP27	37.5714	38.7143	Validation (Test Set 1)	advanced	12.292	9.89403	7.02132	10.7449	12.8384	12.8587	13.3003	11.663	15.2254	14.7903	12.4518	10.4833	11.2133	10.5547	12.228	11.9416	12.7125	13.1916	11.037	9.24587	12.2244	12.4377	2.93667	9.19215	13.8747	12.4502	9.38548	8.6152	10.7945	13.4267	7.59694	6.27945	12.1734	9.24587	8.5911	10.2463	8.97494	13.3496	11.8141	13.9146	10.9105	10.9825	11.115	6.58201	9.31232
DP25	32.7143	40.2857	Validation (Test Set 1)	natural	13.874	10.5572	5.84946	11.1421	13.0325	13.3469	13.8844	10.99	15.4549	15.3969	12.1532	11.6453	12.5389	10.4328	12.3368	11.2964	11.4502	14.716	10.4678	10.6716	12.7093	12.613	7.1653	8.97454	13.3327	12.0102	9.39608	10.815	10.6074	13.5967	8.76515	6.67803	12.4193	4.56693	6.54767	9.68231	8.90214	13.2541	11.5652	13.7711	12.1605	9.46663	11.2052	8.79154	9.42061
DP30	27.7143	38.8571	Validation (Test Set 1)	natural	12.4758	10.3297	9.3514	10.6223	12.2085	13.422	13.609	11.7286	15.7477	15.6431	12.6096	11.1252	12.0576	10.3324	12.4117	11.7866	11.6745	12.9531	10.86	9.3514	12.8612	12.4911	7.65639	8.65433	13.9739	12.4546	9.21245	9.07699	10.2713	13.6587	8.44123	6.1181	11.5545	9.3514	7.80325	9.8493	8.6834	12.5677	11.3335	13.5587	10.8776	10.6855	11.2866	8.06799	9.79581
DP26	30	41.2857	Validation (Test Set 1)	natural	12.5317	10.7763	9.33973	11.1608	12.2149	13.2688	13.7311	12.029	15.6496	15.439	12.4423	11.0453	11.8898	10.6888	12.4205	12.1024	12.0178	13.7622	11.201	7.60571	12.3431	12.5584	7.26015	8.90473	13.0465	12.302	9.58384	8.68401	9.95718	13.3501	8.50821	6.4534	11.541	9.33973	7.76208	10.3323	8.71831	13.2141	11.2803	13.6932	8.92282	9.6926	10.8072	7.15553	9.69159
DP30	19	38.8571	Validation (Test Set 1)	natural	11.3929	9.91884	9.0868	10.6505	12.6929	13.2234	13.3767	10.0474	14.3442	13.9743	11.9538	11.2479	11.7333	10.2107	12.2469	7.70099	9.68061	13.3131	11.5227	9.0868	11.4564	12.5608	7.76003	9.19785	13.0417	11.4121	7.81217	10.032	10.4933	12.819	8.77596	7.45197	12.153	2.92826	8.56103	9.65993	8.85689	12.3477	11.4684	12.8198	9.71543	9.1332	6.52353	8.70266	9.43723
DP22	38	40	Validation (Test Set 1)	natural	12.9711	10.4246	5.72574	10.54	12.2404	13.5511	13.5507	12.3931	14.9987	15.0525	11.69	11.4788	12.4766	10.8722	12.3934	12.0098	12.6847	13.1449	11.3761	9.36855	12.2521	12.9319	7.49277	8.91868	13.4251	11.9945	9.63518	11.6791	11.3374	13.9467	9.16929	6.7339	11.5256	3.27227	8.31482	9.62798	9.26188	13.9732	11.7255	13.5449	9.91335	9.93829	11.4205	9.62633	9.85955
DP22	37	40	Validation (Test Set 1)	natural	13.9753	10.2596	9.34936	9.60151	11.8454	13.5568	13.834	12.1841	16.1114	15.3761	11.928	11.0928	12.3985	10.0266	12.2509	11.6383	12.3818	12.6312	10.7662	9.34936	12.6317	12.1238	5.81186	10.009	13.1045	12.5339	9.19982	10.2634	11.1916	13.7399	7.05245	6.65033	11.1889	9.34936	8.97043	9.79419	9.2025	13.7987	11.4529	13.7894	11.4123	9.80085	11.3528	6.58795	9.24682
DP26	38.8571	41.2857	Validation (Test Set 1)	natural	13.5963	10.4846	9.33811	11.3568	11.785	14.2063	14.6757	12.2218	15.713	15.9586	12.6213	11.2387	12.128	10.4269	12.0579	11.9225	13.1659	13.0245	10.6898	9.33811	12.7669	12.0907	7.17041	8.3539	12.5426	12.5326	9.10192	8.4278	9.80945	13.2407	8.28998	5.92782	11.0665	3.63726	9.19124	9.81404	7.76651	13.874	11.3155	13.3574	11.8746	10.787	11.3928	6.77613	9.43586
DP27	16.4286	38.7143	Validation (Test Set 1)	advanced	13.9853	10.5724	6.92418	11.2773	12.1095	14.5237	14.3744	12.197	15.6208	15.9544	12.8575	11.0296	11.6958	10.5173	12.9172	10.9456	11.3203	13.6784	10.7975	9.3659	12.0848	12.8978	6.98275	9.32565	13.2053	13.087	9.56829	8.99804	9.87226	13.8817	8.85234	7.18018	11.4085	2.99509	8.56435	10.1035	4.7418	12.4259	11.2133	13.7867	11.7442	10.1298	10.6205	7.36404	9.56712
DP27	28.2857	38.7143	Validation (Test Set 1)	advanced	13.1778	10.7205	5.92643	10.4813	12.1592	14.0024	13.8766	12.3164	15.7661	15.4127	12.449	11.4361	12.0461	10.7203	12.5144	11.6169	11.6334	14.4696	11.2072	9.34204	12.5439	12.9092	6.29488	8.68912	13.6444	12.7113	9.29319	8.6387	10.4421	13.6001	8.66731	7.27691	11.366	3.04171	5.07119	9.73727	7.93993	12.7567	11.618	13.5133	11.0112	9.96196	10.8066	6.69998	9.88826
DP26	18.1429	41.2857	Validation (Test Set 1)	natural	14.5654	10.5236	7.89768	10.3757	12.7716	14.4409	14.6745	12.0233	16.066	15.9131	13.0131	12.1745	12.8714	10.6412	12.6582	11.0285	10.829	14.4684	11.2441	9.28145	11.9936	12.672	4.42572	8.87693	13.2999	13.3781	9.37097	9.12162	9.84656	13.6348	7.11548	6.18002	12.1945	2.62528	8.56431	9.90472	9.05503	12.6848	10.9145	13.333	9.73767	10.4459	9.5151	7.56804	10.542
DP26	25.2857	41.2857	Validation (Test Set 1)	natural	12.0417	10.5686	7.6657	10.983	13.2093	13.3364	13.8728	12.2516	14.4024	14.3296	11.9979	11.1559	11.83	10.7323	12.5335	12.6957	12.0694	14.0132	11.3444	7.27566	12.301	13.1842	7.60001	8.8876	11.534	11.8747	9.42671	8.94736	10.5051	13.6458	8.24193	7.22876	12.619	9.31839	8.96781	10.0429	8.91234	13.0113	11.74	12.4898	8.64579	9.99283	10.3499	7.53405	9.61201
DP27	21.4286	38.7143	Validation (Test Set 1)	advanced	11.3411	11.045	5.87699	10.5989	13.1422	13.4612	13.6565	12.0298	14.9693	15.0697	11.8777	11.0619	11.7166	10.6849	12.3346	11.5994	11.4154	13.6926	11.3616	9.31281	12.5477	13.1442	7.09847	8.33912	13.313	11.7851	9.50723	8.92874	10.2263	13.0907	8.60534	7.07783	12.4887	9.31281	8.60023	9.78528	9.18142	12.588	11.6142	13.8979	9.99935	9.37655	10.515	6.84857	9.42338
DP28	30.4286	41.7143	Validation (Test Set 1)	natural	12.1034	10.4124	5.70747	11.1691	12.3994	12.6822	12.9241	12.1997	14.5937	14.2831	11.0431	11.417	12.4157	10.6507	12.0834	11.9111	12.1104	13.8565	10.6211	8.30562	12.3947	12.8878	8.03803	8.77546	13.4505	10.6212	9.58188	8.7453	10.6043	13.5535	9.1957	6.72847	11.7363	3.26556	9.33982	10.2673	8.50151	12.964	11.6966	14.1008	8.71603	9.79071	11.4161	8.02705	9.59069
DP22	18.2857	40	Validation (Test Set 1)	natural	10.9178	10.4456	9.32696	9.96122	12.6632	13.1261	12.9961	12.471	15.7249	14.8162	11.4714	10.7639	11.5015	10.3129	12.0865	11.6368	11.2484	14.3919	11.1665	9.32696	12.8473	13.6764	7.73212	8.47906	13.3188	11.3321	9.38227	10.7333	10.2815	14.1534	8.17331	7.07299	12.0284	2.19946	7.54455	9.49057	8.90705	12.7055	11.4254	13.5376	9.66962	9.14241	10.3009	7.35371	9.33106
DP30	38.7143	38.8571	Validation (Test Set 1)	natural	13.1799	10.057	9.37415	7.5782	12.2512	13.3775	13.856	12.1442	15.3914	13.4306	12.3807	10.8706	11.3056	10.4211	12.2805	12.1903	13.4945	13.0273	11.0316	9.37415	12.4203	13.0943	6.93829	9.46241	12.6723	12.3194	9.82211	9.27804	11.3751	13.3825	8.85822	6.43091	11.5729	9.37415	9.97178	9.65096	8.42265	13.888	11.9995	13.8302	7.93328	9.57304	9.98162	10.2165	9.29853
DP30	18	38.8571	Validation (Test Set 1)	natural	13.1362	11.0091	9.35848	8.93664	12.195	14.2756	14.1945	11.5829	15.5812	15.9516	13.05	12.3378	13.0523	11.0268	12.4786	11.4432	10.7665	13.5585	10.7874	9.35848	12.687	13.1384	7.77375	9.60831	13.9065	13.6572	9.54421	8.55254	9.99363	14.2496	8.6935	6.46082	11.4873	9.35848	8.7109	9.96001	8.76865	12.4597	11.1634	13.7572	11.5569	10.7201	10.6337	8.99863	9.75686
DP26	36	41.2857	Validation (Test Set 1)	natural	11.5491	10.7051	5.13566	11.6298	12.2219	12.9523	13.7362	12.0055	14.8904	15.0487	12.358	11.0921	11.9663	10.6481	12.0944	12.3439	12.7616	14.5097	10.8896	9.32705	12.3485	12.6648	7.28718	8.26274	12.7184	12.0229	9.61099	9.05247	10.2072	13.1627	8.7699	7.58254	11.6242	9.32705	8.85899	10.0931	8.63062	13.6312	11.6517	13.6772	9.93318	9.24723	11.3083	6.51258	9.35201
DP30	34.7143	38.8571	Validation (Test Set 1)	natural	12.2165	10.6734	6.38362	10.1551	12.638	12.9324	13.2227	12.1252	14.9343	14.8342	11.8	11.3318	11.8121	10.7968	12.108	12.133	12.5928	12.9767	11.4455	7.30723	12.7972	12.096	7.6858	9.1246	13.2651	11.285	9.54455	8.65433	10.9229	13.4406	8.3902	6.09567	12.028	9.33132	7.45319	9.56503	8.70489	13.6323	11.8553	13.8163	9.77671	10.982	11.6753	7.41635	9.6171
DP23	12.5714	38.5714	Validation (Test Set 1)	advanced	12.0828	10.6176	7.78195	11.382	12.2858	14.2693	13.7481	12.4959	14.8208	15.5142	11.5243	11.4472	11.9965	10.4208	12.4715	11.1283	10.7799	14.5232	11.3407	9.36655	12.8141	12.5627	8.19668	9.73453	13.0153	11.0242	9.35839	11.8375	10.0062	14.1863	9.54586	7.66957	11.6547	4.31185	9.12917	9.86991	7.75543	13.0122	11.1371	14.4274	8.90417	9.51894	10.613	9.72598	10.1682
DP28	36.4286	41.7143	Validation (Test Set 1)	natural	13.7582	10.2998	6.44646	11.1793	12.3645	13.2101	13.7066	11.9842	15.0559	15.0355	11.423	11.39	12.1865	11.0166	12.1665	11.8458	13.0275	13.7345	10.7359	8.79857	12.2063	12.8281	7.13545	8.55381	12.9589	11.3711	9.36013	8.59524	10.564	13.7244	9.14001	6.88408	11.7237	9.32315	8.97212	9.6378	8.75972	13.6078	11.679	13.8859	11.4515	9.36952	11.4971	8.48896	9.68549
DP29	38	39.7143	Validation (Test Set 1)	natural	12.8547	10.3859	5.36383	10.5739	12.1726	13.4223	13.7493	12.0927	15.2792	15.3285	11.8649	11.1914	12.1143	10.8262	11.9772	11.3785	13.4534	13.4861	11.6695	6.7426	12.146	13.647	6.79683	8.51366	13.0032	11.7533	9.32166	9.17801	11.0545	13.5317	9.14963	6.83773	11.4576	2.42023	9.42747	9.80054	8.28249	13.8716	11.421	13.7668	10.6424	8.66238	11.7024	7.13401	9.58853
DP28	22.5714	41.7143	Validation (Test Set 1)	natural	10.9379	10.1145	7.96599	11.5394	12.0763	12.7786	13.2971	11.7773	15.4776	14.7195	12.0586	11.2928	12.3335	10.4197	12.3047	11.6618	11.4316	14.2646	10.478	8.21832	11.7022	13.3315	7.15792	9.21801	13.6606	11.8476	9.16608	9.04704	10.3351	13.6797	8.8425	7.22083	11.3984	2.86476	8.79533	10.0681	8.56868	12.7169	11.3982	13.9707	11.603	10.8598	10.3538	10.2967	9.59477
DP29	23.7143	39.7143	Validation (Test Set 1)	natural	12.5503	10.3049	7.98189	11.3252	12.075	13.5938	13.7121	12.1576	15.6972	15.2763	11.9614	11.0071	11.324	10.6705	11.9803	11.7281	11.4539	13.6433	10.6573	9.14861	12.4566	12.4582	6.78234	8.83347	12.6594	11.9757	9.14729	11.0427	10.7013	14.3097	8.91987	6.98451	11.3916	9.3663	8.86921	9.75994	4.32101	12.8551	11.3266	13.49	11.1998	8.90957	10.4161	10.4787	8.97156
DP27	33.4286	38.7143	Validation (Test Set 1)	advanced	10.4029	10.6739	2.99291	11.0739	12.4021	13.4221	13.4541	11.9449	15.205	14.8097	12.1577	11.5336	11.9701	10.4831	12.22	11.5563	12.1473	12.6958	10.8871	9.26669	12.3908	12.2226	2.78719	8.63974	13.2881	12.1518	9.51173	8.35667	10.6844	13.0738	9.03394	6.38202	11.7581	3.39684	9.33959	9.80497	8.95793	12.9349	11.7	13.79	11.7526	10.3203	11.2045	6.29754	9.59712
DP25	40.1429	40.2857	Validation (Test Set 1)	natural	10.9674	9.09572	9.26026	12.1475	12.9024	13.0761	13.5855	11.7772	14.8634	15.1046	11.3307	11.1812	12.2981	10.8039	11.8671	11.7463	12.7169	14.9616	10.603	11.4027	12.162	13.0257	3.74141	9.18846	12.9608	10.9305	9.41545	10.0522	11.1964	14.2039	8.29341	8.5215	12.2805	2.262	8.94093	9.14779	9.04523	13.7627	12.0622	10.127	8.38562	10.8489	9.84602	8.8621	9.25541
DP24	18	41.7143	Validation (Test Set 1)	advanced	12.6508	10.4176	9.32791	10.4243	12.4338	13.2743	13.5935	11.4141	14.1866	15.0666	11.942	11.3777	11.626	11.0755	12.2626	11.7545	11.289	15.387	10.4391	9.32791	12.5757	12.7089	3.78113	8.93702	13.435	11.7825	9.65279	10.2288	9.975	14.3527	8.95494	9.14027	11.815	6.6523	6.98467	9.86186	8.89064	12.3831	11.5309	13.5932	10.0983	10.644	10.0823	7.39801	9.45413
DP23	24.7143	38.5714	Validation (Test Set 1)	advanced	13.3468	9.83203	8.18728	10.9714	12.8475	13.0882	13.5521	12.0848	15.4742	14.9082	12.4814	10.9191	11.9118	10.6709	12.377	11.8223	11.7651	14.7487	10.8078	9.31591	13.2574	12.2279	7.92512	9.39595	13.4617	12.2155	9.53663	11.4311	9.87681	14.2761	9.04814	6.78255	12.2744	9.31591	9.16739	9.93738	8.78835	13	11.53	13.8262	9.79106	11.0884	10.786	8.89534	9.6644
DP29	35.7143	39.7143	Validation (Test Set 1)	natural	12.5944	10.3058	7.69465	11.5082	12.1586	12.8077	13.1926	11.9934	15.0817	14.6609	12.1584	11.0528	11.3373	10.6167	11.9948	12.0302	13.1993	14.4703	11.4501	9.40979	11.8153	12.867	7.08558	8.9995	13.2077	12.1428	9.76399	9.11386	11.4675	13.3781	9.00562	7.8668	11.4235	2.94551	7.57902	9.9798	8.52905	14.0421	11.6509	13.9678	10.7242	9.86167	11.7971	8.56436	9.26486
DP26	23.1429	41.2857	Validation (Test Set 1)	natural	13.0813	10.6554	7.11687	10.4234	12.4564	13.2137	13.9407	11.9883	15.1235	15.2345	11.8736	11.8725	12.8401	10.4755	12.3519	12.2639	11.7186	14.3199	10.9296	9.33744	12.9448	12.4007	6.98102	9.33077	13.0404	11.6023	9.66192	9.59678	10.1804	13.2579	8.36364	7.16023	11.844	3.38304	8.69819	9.90644	9.01806	13.3333	11.4474	14.0466	11.3199	9.02134	11.2581	6.37723	9.86892
DP22	16	40	Validation (Test Set 1)	natural	14.2647	10.1014	9.37144	8.96079	11.9683	14.0747	14.3001	12.3238	15.9669	15.988	12.9812	11.2562	11.9437	10.1267	12.2562	11.2353	10.7772	13.9742	11.4669	9.37144	11.7396	13.0318	6.56442	10.5041	12.7998	13.2608	8.89363	10.7047	9.81443	14.605	8.05549	7.19678	11.3475	3.38768	7.85389	10.1519	4.24131	12.4541	10.9706	13.2871	10.2929	10.3847	9.64438	11.3523	9.23742
DP23	28	38.5714	Validation (Test Set 1)	advanced	10.6309	10.3059	3.90922	12.1149	13.1548	13.1745	13.4474	12.3151	15.1573	14.8518	12.0339	11.0702	11.8143	10.3278	12.0635	12.3047	11.846	14.4805	12.0251	8.57709	11.9891	12.201	7.23625	10.4056	12.8151	11.3263	9.26418	11.3555	9.96982	13.3726	9.3244	9.12016	12.5963	2.43512	9.22088	9.97159	8.15557	13.5971	11.5388	13.4156	10.9114	9.90075	10.1457	12.2939	9.47782
DP30	31.7143	38.8571	Validation (Test Set 1)	natural	12.9366	9.90773	9.36921	11.0237	12.7903	13.472	14.0358	11.7668	15.6668	15.4458	12.4954	11.519	12.4107	10.8757	12.5088	11.9644	12.101	13.4683	11.4297	8.81556	12.862	12.252	6.85403	8.68205	13.5903	12.7306	9.68214	9.29422	10.6467	13.4899	8.05266	8.56806	12.1957	3.11535	11.9746	9.89561	7.88658	13.2691	12.0516	13.6649	10.5485	9.23951	11.3874	7.34025	10.2126
DP22	33.1429	40	Validation (Test Set 1)	natural	12.5169	10.3252	6.44032	10.8303	13.1545	13.0407	13.2615	12.289	14.7744	14.8189	11.1978	10.6238	11.4452	10.6331	11.9577	11.9317	12.4072	13.291	11.6095	9.3095	12.4903	13.4198	6.21895	9.04281	12.8217	11.3442	9.45263	10.3596	11.2281	13.5357	8.99769	6.02035	12.5481	9.3095	8.30936	9.09908	8.53747	13.4362	11.7972	13.8288	10.6502	10.1946	11.3782	7.02921	9.34656
DP26	19	41.2857	Validation (Test Set 1)	natural	13.9615	10.7091	9.32251	11.0195	12.3285	14.4378	14.3324	12.1701	15.573	15.868	12.2071	11.4304	12.3925	10.5551	12.5822	11.67	11.568	13.7962	11.8062	5.451	12.5052	12.4127	3.56796	9.07707	13.4464	12.496	9.59788	9.75267	9.81948	13.3017	8.76613	10.0746	11.6299	5.15374	7.36254	9.92912	8.46364	12.4442	11.2568	14.0502	9.8703	9.71124	10.5903	9.30109	9.7631
DP28	28.4286	41.7143	Validation (Test Set 1)	natural	12.8804	10.3359	9.38171	11.5619	12.1277	13.9161	14.0808	12.018	15.6023	15.5059	13.0679	11.7679	12.9679	10.6146	12.8112	11.8535	11.9273	13.8645	10.6058	6.37092	12.0888	12.7706	7.43199	8.86012	13.7882	12.9465	9.3487	8.47002	10.2052	13.9058	8.68911	6.39458	11.473	2.25014	9.19332	10.554	8.34969	13.0254	11.5623	14.1394	10.5745	10.8544	11.1599	8.17778	9.84896
DP22	26.1429	40	Validation (Test Set 1)	natural	13.2406	10.6014	9.36078	11.3389	13.1315	14.1042	13.97	12.1221	14.9489	15.5135	12.359	11.3799	12.0943	10.8091	12.5055	11.6058	11.7337	12.8483	11.2705	10.258	12.3911	13.1146	6.53461	9.34851	13.7607	12.8037	9.19758	9.76822	10.6859	13.7352	8.71446	6.93589	12.5325	4.68301	7.90217	9.39817	8.61414	12.9214	11.5407	13.4283	9.83495	9.12896	10.9683	7.30226	9.9198
DP28	24.5714	41.7143	Validation (Test Set 1)	natural	10.4613	10.3699	5.03376	11.4407	12.6099	13.239	13.7799	12.1564	15.0333	15.1468	11.777	11.3465	11.2813	11.1458	12.0383	11.7372	11.6583	14.9607	10.9586	10.2397	12.3799	13.1356	7.13939	9.0954	12.6606	11.1063	9.4139	8.54058	10.2385	13.9079	9.08435	6.4114	11.9509	3.49429	5.58266	10.3432	8.71019	12.7253	11.4976	13.8387	11.2619	10.565	10.9864	8.03406	9.26047
DP27	41.4286	38.7143	Validation (Test Set 1)	advanced	12.692	10.2659	7.02634	11.2291	12.0249	13.9981	14.2936	12.5078	15.4212	15.6313	11.7709	10.1938	10.8692	10.6201	12.289	10.6021	8.21323	13.6369	11.0338	9.36442	12.6449	12.806	8.60708	8.39273	12.1233	11.613	9.13418	9.34283	9.7339	13.7938	9.56918	7.94443	11.2485	5.32896	6.52803	10.0841	9.49625	10.7866	11.3491	13.8092	9.45833	9.60962	9.80784	9.32775	8.73361
DP26	37.1429	41.2857	Validation (Test Set 1)	natural	13.1722	10.4436	9.30929	11.5485	12.3358	12.9194	13.601	11.7485	16.1076	15.2692	13.592	10.9893	12.3485	9.88633	12.5241	12.1215	12.8801	13.9851	10.8654	9.30929	12.3522	12.5922	6.31888	8.63678	13.7838	13.6639	9.07591	9.00467	10.3035	13.384	7.32616	7.08253	11.6901	9.30929	7.54671	10.6306	8.55714	13.7864	11.3058	13.7337	11.5046	11.1062	11.4395	6.44581	9.86832
DP26	43.1429	41.2857	Validation (Test Set 1)	natural	14.0208	10.6519	4.24649	9.02655	12.0187	15.175	15.1459	12.4319	16.4043	16.616	13.4353	11.3842	12.6355	10.3525	12.7191	10.9161	7.48194	13.1268	11.3348	9.30063	11.9405	13.1626	7.62335	8.66462	12.9999	13.9297	9.30202	8.66538	9.61004	14.1162	8.70342	6.13797	11.2482	9.30063	8.39005	10.5864	4.036	11.6995	10.8559	13.5175	13.038	9.93667	9.35692	6.8643	9.77675
DP24	24	41.7143	Validation (Test Set 1)	advanced	12.6989	11.0477	7.32106	12.1544	12.9171	14.0128	13.896	11.507	15.4722	15.2643	11.7353	11.0915	11.4139	10.7047	12.2588	11.4961	11.4552	14.3955	10.9919	9.28171	12.0101	11.9791	7.4151	9.34347	12.9833	11.2537	9.30974	9.80739	10.3049	14.2644	7.5564	5.88196	12.1951	2.42953	10.0894	9.38768	9.53415	12.7249	11.6728	13.0833	10.3251	9.51544	9.93023	9.03891	9.46422
DP29	31	39.7143	Validation (Test Set 1)	natural	13.8403	10.4787	6.98028	10.65	11.9249	14.1016	14.1185	12.4147	16.2587	15.6468	12.159	11.3917	12.0096	10.3036	12.4351	11.579	12.4193	13.6835	10.3873	9.32087	12.0167	12.1373	6.30067	8.58022	13.2006	12.539	9.27569	8.80368	10.9956	13.7425	8.75224	6.70999	11.221	9.32087	9.0186	9.51229	8.90967	13.1983	11.3152	13.3002	10.8039	9.50796	10.7916	9.8359	9.16022
DP27	35.4286	38.7143	Validation (Test Set 1)	advanced	11.6561	10.4672	9.25451	11.7717	12.9144	13.3479	13.6714	12.1706	14.6728	14.7375	11.9602	10.9093	11.2376	9.99446	12.2946	12.037	12.3031	12.8172	11.5177	9.25451	12.1915	12.3281	7.61959	8.81311	13.035	11.7142	9.11992	9.92672	10.2322	13.0625	8.91668	6.14234	12.2508	9.25451	9.12976	10.0979	9.05807	13.0908	11.936	13.3127	9.27439	10.4963	10.7535	10.2878	9.45029
DP30	11.8571	38.8571	Validation (Test Set 1)	natural	11.8801	10.2796	9.37397	7.49737	12.1265	13.6668	13.6662	11.7937	14.7693	15.3389	11.4387	11.6888	12.6157	10.563	12.4635	10.8895	10.0719	13.017	11.2239	9.37397	12.4943	13.1345	7.44766	9.78367	13.3285	11.5048	9.55152	8.75602	10.2246	13.3759	8.69306	6.21591	11.5035	2.09449	8.32449	9.59088	9.03529	12.6033	11.1074	14.0108	10.4821	9.42196	10.3832	8.64026	10.0507
DP25	10	40.2857	Validation (Test Set 1)	natural	11.952	10.7644	6.942	10.7776	12.4917	12.9008	13.1384	11.3331	13.7987	14.2272	11.151	12.0359	13.215	10.8223	12.2667	10.9872	11.2418	15.4331	10.9771	9.34826	12.6457	13.3007	7.43475	9.73326	13.4302	10.3937	9.97969	10.0617	10.3344	14.3044	9.06379	8.79783	11.8071	9.34826	8.68972	9.73492	7.91077	13.2735	11.5193	14.6414	8.52232	9.00204	9.29455	8.76629	10.0399
DP30	28.8571	38.8571	Validation (Test Set 1)	natural	15.9459	10.1946	9.37183	11.3501	12.293	14.4182	14.7221	11.6539	15.7417	16.1855	13.7237	11.2165	12.5638	10.3668	12.7881	11.7101	11.5916	12.8412	10.4873	9.37183	12.237	11.8301	7.69458	8.80108	13.5975	14.2203	9.37731	8.92947	10.3596	14.3097	8.13949	5.93635	11.688	2.52602	6.19829	10.0412	8.54759	12.6487	11.3962	13.5865	11.2031	11.0528	11.1382	8.57519	9.83216
DP27	27.7143	38.7143	Validation (Test Set 1)	advanced	11.2941	10.7689	9.26787	9.64489	12.0707	13.6544	13.5748	11.5633	15.0866	14.8763	12.4334	10.6567	11.7257	10.6712	12.4908	11.4612	11.8211	12.7486	11.3715	9.26787	11.6784	12.4694	5.86515	8.7186	13.4647	12.7936	9.50087	9.49418	10.3427	13.3006	8.708	5.88722	11.4014	9.26787	8.38435	10.4481	8.39769	12.6157	11.4633	13.5443	9.86227	9.51878	10.4335	6.93285	9.60072
DP25	28	40.2857	Validation (Test Set 1)	natural	10.2721	10.9149	7.79591	12.1494	12.5795	12.7433	12.9786	10.7383	15.2896	14.2216	12.5296	11.8534	12.8987	10.4462	12.3366	11.5076	11.7455	14.4653	10.7841	9.21625	12.8892	12.8084	7.95522	9.29591	13.8294	12.3354	9.51226	10.9818	10.7165	12.7957	8.37117	6.94684	11.9672	3.18973	7.20119	10.1617	8.6182	13.2252	11.4327	13.921	10.1199	10.1914	11.1549	8.41976	9.81995
DP23	37.5714	38.5714	Validation (Test Set 1)	advanced	11.6477	10.4313	6.67707	11.2651	12.6285	13.1532	13.3535	12.2298	14.3589	14.7051	12.0954	11.5841	12.3367	10.7028	12.043	12.2529	13.3525	14.6237	11.2591	9.34316	12.093	12.1829	8.13783	9.50999	13.3918	11.6915	9.38647	10.7779	10.2016	13.1726	9.66468	8.31688	12.0315	9.34316	8.61927	9.88875	8.48586	14.0771	11.5483	13.9832	10.1813	10.6042	11.5473	8.33551	9.60694
DP30	36.8571	38.8571	Validation (Test Set 1)	natural	14.2896	10.3306	6.81046	10.0577	12.1908	13.0105	13.5017	11.9379	14.9541	15.1916	11.8629	11.2163	11.4841	11.0916	12.0235	12.192	13.1201	13.3075	11.0843	7.49983	11.5546	12.1733	7.33813	8.8686	13.1136	11.9956	9.50566	10.138	11.152	13.8149	8.64227	6.4305	11.5174	9.3576	10.9466	9.39008	8.75929	13.8683	11.7988	13.5928	9.48023	10.1055	11.71	7.27653	9.63762
DP22	32.1429	40	Validation (Test Set 1)	natural	12.3599	10.3799	9.31791	10.3986	13.1968	12.8379	13.3365	12.0891	15.8115	14.6611	11.9248	10.6799	11.7761	10.6394	12.1795	11.924	12.4561	13.9334	11.9339	6.90201	12.7179	13.284	5.40482	9.24534	12.9154	12.1402	9.4403	9.6712	11.2245	13.5977	8.7046	6.99103	12.6427	9.31791	8.71533	9.76413	8.9919	13.4306	11.8168	13.6926	10.6688	10.4573	11.4218	6.81186	9.52644
DP24	43.8571	41.7143	Validation (Test Set 1)	advanced	12.3845	10.8829	9.33038	7.59088	12.371	13.3291	13.0502	11.9912	13.4991	14.1404	12.0108	10.9684	11.8189	11.0296	12.4518	11.7214	8.93681	14.4919	11.3545	9.33038	12.8518	13.3651	6.61263	9.11175	13.4065	11.7399	9.8819	9.86628	10.0414	14.2904	8.96843	7.68166	11.6758	4.33023	8.41883	10.0683	9.45682	12.3864	11.4845	13.6491	8.51259	8.96943	10.2527	7.6534	9.5737
DP26	26.5714	41.2857	Validation (Test Set 1)	natural	14.5	10.363	9.32967	11.0513	12.4171	13.298	13.9818	11.7438	16.1238	15.3099	12.9162	11.6225	12.4754	10.7146	12.3252	12.3717	12.2007	13.4037	11.1768	9.32967	12.4481	13.1207	6.97942	9.04117	13.187	12.8446	9.37212	8.77743	10.2542	13.7011	8.479	6.77729	11.809	9.32967	8.49285	10.1898	8.36073	13.8386	11.5357	13.7907	11.7042	10.1062	11.226	7.1121	9.67702
DP30	10.8571	38.8571	Validation (Test Set 1)	natural	12.6784	9.82017	9.27789	1.8258	11.9851	13.3905	13.3042	11.4706	14.8614	15.1514	11.5336	10.5587	11.336	10.0945	12.36	10.9472	10.1729	12.9043	11.1716	9.27789	13.1912	13.6225	3.29715	5.58802	13.0323	10.9929	9.35882	8.71536	10.1677	13.3163	8.51795	5.84943	11.3955	9.27789	7.75523	9.22022	7.74104	12.313	11.0795	13.9401	10.6187	8.41103	11.0179	5.89055	9.12986
DP28	18.5714	41.7143	Validation (Test Set 1)	natural	12.2352	10.2963	7.35826	10.3557	12.2888	13.5182	13.7771	12.1861	15.2356	15.4835	12.3648	12.0051	12.3288	10.9443	12.3764	11.706	11.3007	13.7038	11.1774	7.97362	12.2356	13.3529	7.05025	9.21462	13.1504	12.5422	9.39882	8.88967	10.2635	13.7034	8.69733	7.23445	11.5954	4.1674	8.715	9.97332	4.04146	12.7747	11.3233	13.8583	9.70512	10.0824	11.0159	8.97342	9.73684
DP27	32.2857	38.7143	Validation (Test Set 1)	advanced	11.4666	10.2321	5.27602	10.6663	12.0828	12.9817	13.3418	11.9213	15.2326	14.9295	12.3185	10.801	11.8234	9.98853	12.3598	11.8897	12.5062	13.0749	11.3805	9.24576	12.8685	12.887	7.77272	8.64358	13.827	12.3097	9.47874	8.34728	10.8233	12.7121	8.68201	6.72421	11.4031	2.81095	5.90964	10.1513	8.787	12.8624	11.8288	14.0229	10.6146	9.50339	11.3863	8.12923	9.52514
DP23	22.5714	38.5714	Validation (Test Set 1)	advanced	13.5939	10.1877	7.25632	11.5283	12.4294	14.1285	14.7183	11.682	15.7662	16.2574	12.298	11.9134	12.7951	10.5878	12.0372	11.696	11.4483	14.3706	12.081	9.38216	12.2847	12.7074	7.53165	9.17228	12.6664	12.1721	9.44367	12.353	9.70513	14.0928	8.70853	7.54394	11.7966	2.65036	6.30744	9.76103	8.79449	12.9148	11.3223	13.5229	12.7179	9.77006	10.4315	7.72981	9.70629
DP26	17	41.2857	Validation (Test Set 1)	natural	12.8929	10.878	7.73745	11.5093	12.382	13.4361	13.7039	11.785	15.3341	15.2492	12.1246	12.4242	13.6835	10.4377	12.4002	11.7818	11.3968	13.1229	11.1197	9.27902	12.7693	12.7613	6.96962	8.9768	13.8367	11.9947	9.60904	8.65079	9.86515	13.4396	8.3739	6.69689	11.7504	2.23626	8.71957	9.95527	9.13052	13	11.1867	13.8798	11.1211	9.83636	10.6279	8.394	10.8
DP29	33.2857	39.7143	Validation (Test Set 1)	natural	14.1234	10.1583	5.54682	12.2849	11.6611	13.7263	14.606	12.2535	15.7495	16.1976	12.4764	10.7067	11.3348	10.6283	12.1816	11.5648	12.7929	12.8902	10.673	9.36521	12.0102	12.2687	6.87029	8.76249	12.3711	12.4738	9.38624	9.18907	11.2677	14.1618	8.79189	6.50059	10.9422	3.78981	8.46073	9.93882	3.6897	13.5658	11.6291	13.7218	9.43998	9.43948	11.5794	7.75923	8.85812
DP28	29.4286	41.7143	Validation (Test Set 1)	natural	10.9882	10.5174	7.17668	11.0973	12.3852	13.022	13.5552	12.2678	14.737	14.7352	10.8198	11.7954	12.9392	10.8813	12.096	11.8978	12.2288	13.7135	10.9732	8.26197	12.3819	13.0629	7.09228	6.451	13.7721	10.9994	9.46823	8.50271	10.449	13.1364	9.0242	7.07307	11.6696	3.82839	9.02819	9.84065	8.4472	13.2498	11.6692	13.9448	10.0117	8.6937	11.3773	7.45505	10.1275
DP23	16.7143	38.5714	Validation (Test Set 1)	advanced	11.4455	10.5627	5.01612	11.8114	12.3744	13.1737	13.6699	12.3932	14.5156	15.1116	11.3006	11.5276	12.2281	10.7147	12.073	11.6596	10.8476	14.2312	12.463	9.31313	12.429	13.0253	8.09349	10.153	12.7108	10.7457	9.5619	12.6192	9.81958	14.103	9.32225	7.80038	11.715	2.35572	8.94081	9.61948	4.44103	13.0292	11.3841	13.595	10.1406	9.3667	10.8862	8.10443	9.62421
DP29	24.7143	39.7143	Validation (Test Set 1)	natural	12.8757	10.3334	7.60486	10.8884	12.4691	12.5682	13.0624	12.287	14.6819	14.8197	11.5579	10.7864	11.6505	10.6053	12.0183	12.0218	12.2279	13.8382	11.5107	9.36278	12.6918	13.3766	7.22685	9.18013	13.3655	11.2883	9.42995	9.58521	10.9978	14.0184	8.8365	7.03673	11.794	3.19284	8.21109	10.0741	4.1622	12.8714	11.7413	14.0954	10.4997	10.008	11.4126	9.99484	9.26362
DP24	31.1429	41.7143	Validation (Test Set 1)	advanced	15.139	10.3374	6.72637	10.8787	12.2476	13.2937	13.6934	11.499	15.2403	15.1468	12.1297	11.1332	11.5454	10.5985	12.294	11.7953	11.8373	14.7159	10.9288	9.25808	12.3217	12.4137	4.85379	8.55505	13.4976	12.5317	9.03716	10.3462	10.2934	13.1076	9.04479	7.14984	11.5972	2.99151	8.60847	9.93364	9.27123	13.1643	11.5401	13.2722	11.8146	9.47591	10.9956	7.17965	8.99196
DP26	22.1429	41.2857	Validation (Test Set 1)	natural	12.5121	10.6122	7.32781	10.7189	12.4346	12.7289	13.5889	12.0493	14.8087	14.9069	11.9381	11.6079	12.3993	10.6797	12.0232	12.1079	11.5142	13.5548	11.327	9.29869	12.4416	13.0751	7.85249	8.99724	12.7616	11.3049	9.46984	8.57299	9.97018	13.8207	8.35414	7.05442	11.8049	9.29869	8.63347	10.4807	9.22908	13.2168	11.5356	14.063	10.4725	9.83351	10.0677	8.02975	9.90267
DP24	15	41.7143	Validation (Test Set 1)	advanced	12.0335	10.7777	3.95882	10.2352	12.4288	13.8398	13.6118	12.6572	13.7612	14.9549	11.0447	12.2144	12.6906	11.2734	12.2694	11.0604	11.6368	14.5929	11.1285	9.3256	12.3943	12.7829	7.31112	9.00604	13.4292	10.7608	9.87461	10.2183	10.0278	14.5754	8.9015	7.52604	11.7626	4.59345	6.37355	9.79849	8.53833	12.5716	11.5926	13.5341	9.02939	8.73713	10.2086	8.4787	9.86462
DP22	20.8571	40	Validation (Test Set 1)	natural	12.5219	10.6348	9.31761	10.3813	12.88	12.785	13.1089	12.1979	13.9698	14.4096	12.2837	10.9955	12.0185	10.8452	12.397	11.4017	11.7396	13.9069	11.2435	9.31761	11.4006	13.9563	6.6208	9.07637	13.6634	12.7025	9.92163	11.0419	10.4377	13.8739	8.6338	6.83821	12.178	3.74546	8.06922	10.1061	8.7972	12.5898	11.6308	13.5399	8.95344	9.82407	10.2321	7.96597	9.56649
DP28	43.7143	41.7143	Validation (Test Set 1)	natural	13.2714	10.2209	8.72589	11.725	12.5304	13.1952	13.6677	12.5624	14.4806	15.1758	11.676	11.3301	12.2252	10.5353	12.128	11.4802	9.34485	13.6614	11.1871	13.6092	11.9278	13.9924	7.63587	8.76553	12.7408	11.6688	9.08486	9.00156	9.74612	14.1281	9.0544	6.97528	11.8025	3.50449	8.5667	9.89357	1.94399	12.024	11.4639	13.9932	11.4383	9.43683	7.77563	9.80408	9.48322
DP30	32.7143	38.8571	Validation (Test Set 1)	natural	12.7091	10.6672	3.43746	10.9529	12.4646	12.3858	12.9355	11.9803	14.647	14.6253	11.2986	11.2339	11.6048	10.9561	11.9126	11.886	12.4409	14.0779	10.9176	9.30105	12.8472	12.6514	6.66146	9.03917	13.1978	11.0013	9.47692	9.27634	10.8501	13.6523	8.43731	6.4967	11.8561	4.73444	9.16111	9.47119	8.88773	13.3566	11.7766	13.6215	10.3328	8.76933	11.4997	8.15681	9.5239
DP24	30	41.7143	Validation (Test Set 1)	advanced	15.5597	10.8247	3.80078	10.5064	12.933	13.5117	13.7631	11.2141	15.4613	15.0447	12.5568	11.2206	11.3385	10.5188	11.9743	11.6841	11.4743	13.8907	11.0208	9.24163	12.3379	12.5084	6.58912	9.4393	13.3241	12.6794	9.19433	10.1318	10.3042	13.0928	9.20127	7.38006	12.3616	2.26146	9.07379	9.12991	8.97923	12.3406	11.5351	12.7875	10.9654	9.23707	11.0881	4.70303	9.07089
DP23	19.7143	38.5714	Validation (Test Set 1)	advanced	10.7342	10.2152	4.297	11.0964	13.4019	12.8798	13.2537	11.9848	14.1424	14.0966	11.1301	11.3655	12.1632	10.4045	11.9273	12.012	11.2343	14.0647	12.384	10.4331	13.1197	12.9758	7.14425	9.61538	12.9064	10.0571	9.53941	10.8893	9.96339	14.0477	9.35917	9.51818	12.877	2.68577	9.2587	9.30776	8.83397	12.914	11.7785	13.9014	9.78911	9.32817	10.5103	7.48078	9.90683
DP24	33.4286	41.7143	Validation (Test Set 1)	advanced	14.2043	10.6322	9.26288	11.4557	12.8348	13.4832	13.6769	11.8321	15.4226	15.1712	12.549	10.7887	11.5462	9.86076	12.3396	11.9844	12.0199	14.0129	10.9383	6.94368	12.5172	12.3166	8.06546	8.84947	13.6822	12.5293	9.46279	8.64138	10.3728	12.8813	8.92593	7.2487	12.2138	3.63935	9.3413	9.97196	9.10235	13.0927	11.658	13.2169	10.8551	10.0071	11.0675	6.60137	9.23105
DP24	41	41.7143	Validation (Test Set 1)	advanced	14.1992	10.3781	9.37394	10.9771	12.6596	13.7837	14.0373	11.9455	15.4489	15.293	12.0895	11.0315	11.6921	10.8146	12.3888	11.452	12.123	13.9012	10.796	7.21379	12.4903	12.3653	6.82584	8.60999	13.5381	12.2098	9.44211	9.92709	10.3587	13.0261	8.54772	7.11049	12.0452	9.37394	8.55683	9.74342	9.00956	13.5267	11.6478	13.4601	11.8282	9.72229	11.391	10.1382	9.63235
DP29	34.1429	39.7143	Validation (Test Set 1)	natural	13.898	10.4552	7.87463	11.0252	11.7061	14.5349	14.3824	12.2342	15.6899	15.9422	11.6658	10.7285	11.8153	10.67	12.3529	11.226	12.8798	13.223	10.6509	11.9449	12.001	12.1682	6.67452	8.26258	12.8462	12.5513	9.56869	8.83993	11.091	13.6441	8.85109	6.63129	10.9577	3.5408	8.87131	9.47425	8.09178	13.3763	11.45	13.5457	11.7835	9.3718	11.189	7.09624	9.51884
DP30	17	38.8571	Validation (Test Set 1)	natural	11.9616	10.4346	6.99194	10.2265	12.3989	12.828	13.3778	12.3811	14.1912	14.9558	11.6988	11.3248	11.6739	10.467	12.0851	11.6973	10.8891	13.2051	11.1017	9.32139	12.1703	12.9708	7.79833	9.34945	12.8381	11.4629	9.61542	9.87629	10.4025	13.6171	8.47003	6.72973	11.7986	9.32139	10.0749	9.80011	9.10282	12.606	11.4468	13.7603	9.88054	9.78258	10.7114	8.62458	9.75999
DP23	14.1429	38.5714	Validation (Test Set 1)	advanced	12.6165	11.2438	6.80279	11.428	12.1384	13.8886	13.6661	12.065	14.6128	14.9576	12.8576	11.3958	12.4787	10.0219	12.63	11.0849	9.64846	14.4134	11.45	9.30947	12.0766	13.2685	7.50983	9.94622	14.0629	12.8688	9.35049	10.5117	9.78861	13.7067	8.75817	6.77734	11.4657	4.50757	8.1784	10.8548	8.21882	12.7325	11.2895	13.922	9.65768	10.5407	9.35004	10.874	10.238
DP25	35	40.2857	Validation (Test Set 1)	natural	12.773	10.1987	9.2979	10.9307	12.8783	13.3768	13.1882	11.4073	15.1004	14.5844	12.5936	12.0037	12.6316	10.4075	12.5448	11.5816	11.944	14.2339	10.8152	11.5015	12.1083	12.4177	7.01971	9.41123	14.0691	12.7558	9.45009	10.1644	10.9883	13.0248	8.2485	7.51031	12.2731	3.41828	8.8168	10.0156	8.69909	13.4019	11.678	13.7691	10.5228	10.4957	10.8767	8.00449	9.93441
DP24	29	41.7143	Validation (Test Set 1)	advanced	11.6993	10.6271	9.30589	12.0357	12.5761	13.9203	14.0318	12.0032	15.3977	15.3638	11.8167	11.4852	11.5561	10.6363	12.2385	11.8257	11.6278	14.4031	11.4162	13.0841	12.8506	12.161	6.61388	8.71573	13.0982	11.7548	9.07631	11.9856	10.0987	12.971	8.77165	7.5548	11.9029	2.71761	9.0881	9.53332	8.41269	13.0014	11.5343	13.2102	10.18	9.80846	10.6872	10.3531	9.16605
DP29	26.1429	39.7143	Validation (Test Set 1)	natural	14.5483	9.72031	6.74853	10.6413	11.8879	14.0081	14.145	11.7531	15.6732	15.6588	13.2435	10.493	11.4527	10.2775	12.515	11.6563	11.7081	12.9101	10.599	9.31925	12.561	12.153	5.16552	9.48731	13.1454	13.5035	9.3091	9.01142	10.7993	13.2999	8.26719	6.49869	11.1645	9.31925	7.60761	10.0318	6.56798	12.8216	11.2475	13.4112	12.3326	10.5938	10.8238	7.78392	8.94552
DP30	33.7143	38.8571	Validation (Test Set 1)	natural	12.3228	10.2719	9.32365	9.97816	12.1243	13.0846	13.5089	11.4564	15.3924	15.0826	12.2156	11.2775	12.0135	10.8033	12.3322	11.9357	12.2116	12.8478	11.1306	7.39262	12.0538	12.4317	7.02645	8.91793	13.4831	12.4817	9.10946	9.17893	10.8515	13.6622	8.28753	6.42396	11.4509	2.65344	9.5471	9.8741	8.51808	13.1421	11.5693	13.3683	11.3722	10.0322	11.5463	7.94395	10.038
DP29	21.8571	39.7143	Validation (Test Set 1)	natural	14.8569	10.3928	4.36024	10.636	11.8406	14.6589	14.242	12.2333	15.5198	15.9906	12.0612	11.3406	12.4007	10.902	12.5525	10.7883	11.5729	13.2293	11.1615	9.31071	12.2928	12.6388	6.30215	8.5513	13.5622	12.7297	9.35658	9.29592	10.6416	13.2438	8.20434	6.73408	11.1406	3.75138	8.43373	9.78798	4.35898	12.2697	11.0015	13.4522	10.7273	10.2268	10.6305	7.78745	9.7348
DP26	35	41.2857	Validation (Test Set 1)	natural	15.0052	10.5296	7.49918	11.239	12.3194	13.6529	14.5174	11.634	15.6462	15.7661	12.6332	11.2468	12.0871	10.4855	11.9364	11.6342	12.7369	13.2673	10.9359	9.31483	12.6712	12.661	7.13783	8.20355	11.9703	12.6657	9.06357	8.92487	10.168	13.1865	8.52732	6.79537	11.6528	2.6166	8.57079	9.98052	8.77051	13.6617	11.4413	11.5113	8.14425	10.0949	10.1027	7.50122	9.31698
DP22	26.8571	40	Validation (Test Set 1)	natural	13.3167	10.1913	6.27665	10.4737	12.3032	13.0903	13.4821	12.1442	14.9183	15.1855	12.2793	10.8537	11.8623	10.6826	12.4882	11.6182	12.2418	13.1407	11.2595	9.29573	12.3258	12.8572	6.33723	9.24894	13.5201	12.4451	9.4563	9.40743	10.7084	14.3738	7.88891	6.48365	11.5203	2.08603	6.66494	10.203	8.93646	12.8969	11.5246	13.7739	10.987	10.5053	11.2846	8.74998	9.59025
DP23	30.8571	38.5714	Validation (Test Set 1)	advanced	13.8566	9.92827	9.32274	11.3669	12.9605	13.8022	14.2431	12.0595	15.6456	15.7452	12.0313	10.9837	11.9018	10.1612	12.0349	12.1753	12.1237	14.5752	12.1381	9.32274	12.436	12.3362	7.41108	10.2008	12.5719	11.8642	9.13822	11.907	9.98148	13.2256	9.38063	6.71517	12.3669	1.85715	8.18476	9.47208	8.68095	13.407	11.4602	13.4598	11.3781	9.78856	10.8306	7.39956	9.34862
DP29	17.7143	39.7143	Validation (Test Set 1)	natural	11.8869	10.3918	7.5438	11.383	12.6478	13.7438	13.6587	12.5785	14.0644	15.1235	11.0657	10.8291	11.6001	10.9378	11.9276	11.1338	11.3164	13.9461	11.4678	7.77629	12.5075	13.566	6.54657	8.57909	13.2056	10.9594	9.61584	9.94432	10.6366	13.6821	8.84564	7.38608	11.9516	3.14791	9.62	9.83149	9.12813	12.2598	11.5263	14.0289	10.2337	9.87229	11.0727	8.52821	9.43803
DP30	26.7143	38.8571	Validation (Test Set 1)	natural	14.8067	10.4699	8.02847	10.0035	12.1364	13.4502	14.2723	11.664	15.329	15.6964	11.8708	11.0174	11.1714	11.0244	12.0545	12.0637	11.8829	12.9108	11.3178	7.0162	11.7902	12.4584	7.13313	8.30209	12.6961	11.8757	9.50439	9.33886	10.4957	13.7985	8.5832	6.39875	11.4645	2.77486	10.0359	9.50806	8.50767	12.7874	11.4904	13.077	10.8768	9.65257	10.5469	9.31258	9.0707
DP30	15.8571	38.8571	Validation (Test Set 1)	natural	12.8337	11.662	9.33665	9.39367	11.9666	13.5143	13.764	11.5721	15.2152	15.6214	12.2512	11.2399	12.4157	10.4803	12.4287	11.4153	10.817	12.8131	11.3085	7.74686	13.1473	12.5794	7.62277	8.70281	13.2168	12.0265	9.09942	9.17742	10.2006	13.7487	8.41089	6.1689	11.3132	2.55157	9.80383	9.80624	7.98101	12.4627	11.3248	13.7919	11.3548	9.96703	10.3819	7.53826	9.80954
DP26	27.1429	41.2857	Validation (Test Set 1)	natural	10.8116	10.8997	7.59701	11.7671	12.6748	13.2142	13.7175	11.5535	15.2737	15.2435	12.5176	11.7849	12.3443	10.9794	12.4763	12.437	11.9553	14.2415	11.6124	8.49672	12.8496	12.8088	7.35314	9.16926	13.3597	12.1312	9.41413	8.99646	10.1836	12.9568	8.59596	7.50335	12.0231	9.31836	4.94399	10.2608	8.82899	13.4931	11.5023	13.8787	10.8712	9.38079	10.9108	8.68352	9.9003
DP26	26.1429	41.2857	Validation (Test Set 1)	natural	13.2093	10.5098	7.4595	11.4461	12.2913	13.1479	14.0402	11.686	15.8262	15.5452	12.6152	11.0691	12.139	10.7155	12.498	12.1286	11.8273	13.7689	11.0464	9.31519	12.7654	12.4211	6.60395	8.93844	13.4289	12.5455	9.32901	9.18564	9.83374	13.4445	8.28133	7.48023	11.6457	2.61543	8.13883	10.5989	5.30766	13.2796	11.3602	13.7789	11.4085	10.3945	10.8018	9.82769	9.65035
DP26	24	41.2857	Validation (Test Set 1)	natural	11.6933	10.5148	4.38022	11.1362	12.3797	13.1646	14.0252	11.5359	15.3955	15.5243	12.5661	11.7745	13.155	10.9913	12.4336	11.9341	11.8186	13.2548	11.3516	9.33576	12.5831	12.8369	6.67878	10.5071	13.2343	12.2949	9.68347	8.78105	9.98534	13.9784	8.88287	6.77136	11.6661	9.33576	4.96131	10.3718	4.59958	13.3233	11.5111	13.9705	10.7513	10.0627	11.3471	7.93373	10.1749
DP26	29	41.2857	Validation (Test Set 1)	natural	11.5309	10.4149	6.85331	10.3368	12.2579	13.1774	13.7858	12.0166	15.1822	15.2334	13.0187	10.9903	12.1236	10.8509	12.4721	12.2142	12.2974	13.3141	10.9364	9.32277	12.9218	12.568	7.26939	9.51991	13.8884	12.8001	9.38408	8.76118	10.0012	13.2788	8.82844	6.75504	11.6041	1.79178	7.64744	10.3425	8.75544	13.3363	11.5068	13.8198	10.717	10.6712	10.686	7.79895	9.75641
DP25	30.7143	40.2857	Validation (Test Set 1)	natural	11.0941	10.5746	4.38562	10.5122	12.3886	13.0935	13.693	11.2476	15.073	15.1099	11.5071	11.8816	12.8356	10.7204	12.1904	11.7676	11.8403	14.3988	10.7251	8.47086	12.725	12.6406	8.20191	9.1374	13.1423	11.1504	9.21338	10.993	11.0678	13.9382	8.88843	6.34678	11.7348	3.75578	8.25044	9.85594	8.4344	13.3657	11.6736	13.9706	11.2128	9.79374	11.3444	8.81498	9.9248
DP24	12.2857	41.7143	Validation (Test Set 1)	advanced	12.1376	11.7513	7.01301	12.0713	12.4301	12.5272	12.8191	12.4536	14.2228	14.2282	11.2394	11.1935	10.6794	10.1336	12.0293	11.5546	11.4829	14.1335	11.0707	9.32141	12.5809	13.3935	6.50396	9.47925	12.5598	10.4986	9.61134	9.22618	9.71162	13.055	9.72671	7.44125	11.7848	3.80695	8.87593	9.87368	4.42611	12.8605	11.4298	13.4564	8.63417	9.53648	10.3857	11.5099	8.48147
DP27	26.7143	38.7143	Validation (Test Set 1)	advanced	13.0762	10.722	6.73312	11.9737	12.4485	13.2316	13.616	11.7117	15.3866	14.9129	11.9336	10.9507	11.3254	10.461	12.2825	11.7899	11.8904	13.1369	11.6134	9.256	12.196	13.095	6.9186	8.13364	13.1329	11.926	9.35054	9.1052	10.3739	13.3465	9.09537	6.32475	11.73	1.94276	7.85829	9.98282	8.96975	12.7367	11.709	13.8652	12.2391	9.99945	11.3458	7.9913	9.51754
DP29	13.8571	39.7143	Validation (Test Set 1)	natural	14.2219	10.4203	7.07134	10.5697	12.0593	14.5308	14.2671	12.0261	14.7994	15.704	11.9499	11.3388	12.3799	10.7435	12.6609	10.6023	10.655	14.161	11.0541	9.34732	12.17	13.124	7.28828	9.10747	13.502	12.6424	9.21539	8.68544	10.2392	13.4626	8.47959	7.00175	11.3602	3.62117	7.60395	9.98631	5.47016	12.3335	11.0093	13.7751	9.42333	9.2157	10.6821	7.72706	9.96029
DP29	31.7143	39.7143	Validation (Test Set 1)	natural	14.6491	10.2451	8.30145	11.3975	12.0882	14.0357	14.4902	12.744	15.1438	15.8694	12.1085	10.7924	11.7218	10.8093	12.1609	11.5687	12.7503	13.4024	11.4417	9.34182	11.6846	12.6406	6.8326	8.21732	12.5513	12.3361	9.37253	9.55122	11.2056	14.0394	8.92737	7.00063	11.4116	2.47098	8.41965	9.83829	7.4452	13.474	11.6509	13.4156	10.1152	9.7803	11.3314	7.46073	9.15382
DP29	36.8571	39.7143	Validation (Test Set 1)	natural	12.8919	10.7315	8.34792	12.0976	12.1576	13.3486	13.6662	12.4329	14.4322	15.0306	11.8666	11.7385	12.5377	11.0044	12.1175	11.9175	13.4099	13.2	10.9953	7.85915	11.462	12.7435	6.89475	8.96105	13.5796	12.0057	9.54917	9.33723	11.4116	13.9873	9.08021	6.81755	11.4487	3.47772	8.9097	10.1997	4.95553	13.8589	11.7523	13.8709	10.0429	9.82639	11.8427	7.52108	10.0948
DP27	34.2857	38.7143	Validation (Test Set 1)	advanced	14.2092	9.79761	6.08076	8.10948	12.0671	13.6018	14.3365	12.0954	15.5701	15.8989	13.0899	10.362	11.3279	10.4963	12.5722	11.9782	12.5669	13.1699	11.5771	9.35177	12.3853	13.0845	4.78283	8.54762	13.4191	13.7065	9.57558	8.72845	10.8639	13.619	8.22414	6.38774	11.3385	9.35177	9.1482	10.1517	9.1882	12.5343	11.8403	13.8597	10.1025	9.37643	11.3222	7.11109	9.17824
DP25	34.2857	40.2857	Validation (Test Set 1)	natural	10.9158	10.3314	1.82314	10.9772	12.4482	12.8915	13.3312	11.947	14.7375	14.7424	11.515	11.7538	12.3826	10.3085	11.9783	11.9476	12.2535	14.4293	10.7993	13.1126	12.1697	12.939	7.27688	9.72963	12.83	11.4532	9.5158	10.6717	11.0543	12.7935	8.70523	6.32662	11.8125	3.66703	8.30941	9.64659	8.24327	13.5594	11.7113	13.569	10.5057	8.77356	11.6804	9.87246	9.54008
DP23	20.8571	38.5714	Validation (Test Set 1)	advanced	10.8414	10.2302	7.81628	12.0299	12.9459	12.5764	13.1394	12.3694	14.4267	14.5585	11.4489	11.0937	12.0288	10.4666	12.0812	11.9836	11.6275	14.7041	11.7843	6.89009	12.3434	13.2304	7.29583	9.24016	12.9304	11.0957	9.70163	10.8139	9.97089	13.6461	9.40453	7.803	12.3375	9.30194	9.33668	9.62122	9.11415	13.0786	11.6313	13.7454	9.7386	8.88057	11.1438	8.65737	9.43147
DP26	21	41.2857	Validation (Test Set 1)	natural	15.9731	10.3468	7.54206	11.7279	12.0378	13.7192	14.6454	11.9619	15.5105	16.026	12.838	11.1579	12.4481	10.5133	12.2546	10.9987	11.2024	13.3392	10.9505	9.32608	12.3873	12.2848	6.66059	8.92953	12.4826	13.112	9.69274	9.15217	9.65178	14.1031	8.2714	6.92006	11.3905	9.32608	8.35063	10.1597	8.87628	13.1588	11.2691	13.5976	9.84103	9.80964	9.80074	8.55243	9.78495
DP30	14	38.8571	Validation (Test Set 1)	natural	13.1236	10.4111	6.3277	6.83406	12.0506	13.5234	13.1669	12.2166	15.563	14.9761	12.0814	11.6519	12.2049	10.7759	12.4475	10.8974	10.2673	13.109	11.0011	9.35	11.9719	13.1933	7.32071	9.50203	13.9464	12.5673	9.26204	8.54543	9.95424	13.7105	8.64512	5.79566	11.4052	9.35	8.69501	9.85007	8.831	12.2273	11.2271	13.7366	11.4686	9.98142	10.4441	8.53827	9.79653
DP23	18.7143	38.5714	Validation (Test Set 1)	advanced	11.0353	10.0237	9.36234	11.9315	12.8269	13.9222	14.2026	12.0084	15.1111	15.5281	11.944	10.8729	11.5948	10.3614	12.1353	11.8644	11.2382	15.0837	12.3466	7.50794	12.7608	13.118	7.68676	9.39943	12.4068	11.6226	9.527	11.4401	9.62557	13.4228	9.14828	7.14398	12.2572	2.78797	8.80802	9.66167	8.85963	13.0204	11.4294	13.6953	9.16135	9.76408	9.86494	12.1646	9.42456
DP22	35.1429	40	Validation (Test Set 1)	natural	12.1805	10.6667	7.31547	8.789	12.6047	12.7992	13.0307	12.3805	13.772	14.443	11.0816	11.4271	12.1692	10.4307	12.1349	12.0864	12.8048	13.5477	11.2396	9.34405	12.9134	12.6314	8.57028	8.86263	13.6823	11.0825	9.61001	9.82372	11.4407	13.7493	9.0684	6.89912	11.9396	9.34405	8.52376	9.92229	8.02236	13.7024	11.8911	14.0249	10.5376	9.60335	11.7075	7.65275	9.7489
DP27	7.71429	38.7143	Validation (Test Set 1)	advanced	11.9732	10.9199	6.48066	10.4169	12.4383	12.9458	13.0193	12.1356	13.3772	14.8904	11.2829	11.2884	11.4996	10.6929	12.3092	11.1232	12.0603	13.508	11.4117	7.63346	13.3386	13.3402	7.49854	8.96938	12.9677	11.0621	9.69334	9.15354	10.3465	14.0926	8.85472	6.48233	11.773	4.85976	8.95396	9.68122	8.94731	13.0375	11.4554	13.9043	10.565	9.67871	10.5802	8.7043	9.47214
DP27	19.4286	38.7143	Validation (Test Set 1)	advanced	13.7613	10.8399	7.33587	1.12499	12.3909	13.7493	14.3702	12.1503	16.0218	15.4369	12.3168	11.1585	12.1343	10.4193	12.1058	11.4975	11.3271	13.2163	10.8441	9.34302	12.3804	12.8756	5.25093	8.82016	12.446	12.6928	9.2908	8.35366	10.0874	13.2194	8.53881	6.77746	11.7399	2.84558	8.26516	9.54798	8.97155	12.6258	11.4294	13.3469	11.9658	9.36714	10.4557	7.62182	9.40393
DP30	22.7143	38.8571	Validation (Test Set 1)	natural	12.6698	10.4214	7.62477	10.3263	12.3726	13.307	13.4188	11.9801	14.1948	15.1361	11.7897	11.8894	12.2379	11.1238	12.2817	11.8439	11.6438	13.0204	10.8435	9.3575	12.3679	13.0716	7.34	8.86018	13.47	11.8511	9.83925	8.66951	10.5669	13.7212	8.50936	5.71524	11.6573	4.20911	10.7832	9.89079	8.26096	12.6917	11.5773	13.6564	9.34958	9.81891	10.9762	7.98641	10.1547
DP28	31.2857	41.7143	Validation (Test Set 1)	natural	11.6294	10.1317	3.88784	11.8384	13.2045	12.6252	12.9655	12.1559	13.9501	14.2266	11.2726	11.0981	12.0307	11.1338	12.1454	11.7549	12.1958	13.9027	11.0927	12.8196	12.1957	13.169	7.97639	8.78489	13.6784	10.9736	9.63924	8.9692	10.5288	13.5609	8.99093	7.14936	12.5876	3.74997	8.76531	10.2346	8.63308	13.0031	11.8882	13.935	9.52595	9.3718	11.491	8.20795	9.49994
DP30	29.7143	38.8571	Validation (Test Set 1)	natural	15.5661	10.4807	4.10571	11.8472	11.8071	13.378	13.8086	11.5883	14.7718	15.3998	12.4845	12.1311	12.7026	11.2589	12.5614	11.8143	11.5013	12.641	11.0168	9.32471	11.7155	12.2407	7.24191	9.02206	14.7475	12.7399	9.55295	9.15796	10.4692	13.7164	8.44016	6.19582	11.0833	1.58141	10.0352	10.3997	4.48413	13.1368	11.429	13.2857	10.4361	10.0741	10.8479	7.61709	10.2048
DP23	29.8571	38.5714	Validation (Test Set 1)	advanced	11.8138	10.5349	9.3232	11.8753	12.7953	13.3971	13.3093	12.2122	15.507	14.7739	11.8047	11.2343	12.1111	10.6776	12.0487	12.2948	12.226	14.6329	12.0107	8.8429	12.9245	12.38	7.25095	10.5188	13.2208	11.5657	9.37318	12.0365	10.0572	13.0852	9.58346	7.59725	12.1723	3.18662	8.5911	9.65243	8.81584	13.4462	11.5599	13.6841	11.3336	7.97194	11.1576	7.39935	9.3182
DP22	17	40	Validation (Test Set 1)	natural	12.1503	9.9787	6.3763	10.9269	12.6658	12.6524	13.6033	12.2745	15.4538	15.1491	11.5289	10.4528	11.5824	9.61802	11.8547	11.3544	11.4666	14.3697	11.727	9.3221	12.7865	13.9564	7.62978	8.53546	13.0149	11.5008	9.34047	10.0566	10.1672	13.8938	8.56228	6.88826	12.0284	3.70324	7.75316	9.51115	9.15638	12.7679	11.4623	13.7927	11.0714	9.12401	9.62028	8.03137	9.02238
DP24	9.85714	41.7143	Validation (Test Set 1)	advanced	10.9941	11.4008	7.30502	11.779	12.3516	13.4175	13.6412	11.9309	14.0269	14.6839	11.4912	11.3643	11.8416	10.7439	12.1779	11.3483	11.1058	14.6318	10.8936	9.30901	12.3785	13.2417	6.67284	8.91409	12.6901	10.6304	9.48885	11.085	9.59373	14.2578	9.39244	11.4908	11.6493	3.63534	8.51398	9.70155	5.79038	12.8289	11.3313	13.5647	9.88331	9.37917	9.85028	8.60066	9.00805
DP27	31.2857	38.7143	Validation (Test Set 1)	advanced	15.5961	10.2185	3.60356	10.2518	11.8789	13.9579	14.0218	12.3218	15.5968	15.4907	13.1414	11.6269	12.4998	10.527	12.8263	11.5616	11.8126	12.4393	10.9956	9.31953	12.1967	12.3764	6.94794	8.19011	13.8847	13.8793	9.07402	8.78659	10.5015	13.4872	8.41964	5.81402	11.1466	3.2449	7.73439	10.09	5.29349	12.5103	11.6667	13.8404	12.6355	10.2664	11.3229	7.26116	10.0636
DP25	26	40.2857	Validation (Test Set 1)	natural	12.6315	10.4026	9.30233	11.9572	12.6125	13.0782	13.5574	11.062	15.332	14.9306	12.1733	11.6456	12.7219	10.4525	12.2731	11.389	11.4795	14.4516	11.1024	10.7607	12.5417	12.7784	7.13702	9.64541	13.3727	11.8861	9.33267	10.18	10.4626	13.9309	8.61482	7.38783	11.9836	2.93952	8.61257	10.026	8.79297	12.9439	11.469	14.1623	11.5406	10.505	11.0569	9.17741	9.83259
DP23	14.8571	38.5714	Validation (Test Set 1)	advanced	12.7519	10.6862	8.34817	11.5036	12.5273	13.0323	13.4886	14.1644	14.0397	14.9444	11.5326	11.6966	12.3174	10.5826	12.1356	11.4909	11.2806	14.4485	12.2318	9.32668	12.5827	12.8778	7.95352	9.73589	13.2807	11.3057	9.34883	10.3811	10.3042	13.5361	9.18119	6.60751	11.7391	3.68557	9.38995	9.64602	7.03285	13.3449	11.5704	13.7862	9.84174	10.0122	10.3981	11.8259	9.72693
DP23	17.7143	38.5714	Validation (Test Set 1)	advanced	15.5902	10.2918	5.4601	11.6307	12.5183	13.5126	13.9849	12.3349	14.8019	15.5001	11.889	11.2921	12.1888	10.2801	12.1106	12.2539	11.2128	14.6306	11.8007	9.3444	12.9972	12.8596	7.34095	9.46994	12.7486	11.7448	9.47523	10.6354	9.97856	13.1361	9.36351	6.22359	11.9473	2.85708	9.11455	9.31759	3.97759	13.0977	11.4992	13.7934	11.4016	9.51488	9.58726	7.7034	9.6475
DP28	17.5714	41.7143	Validation (Test Set 1)	natural	12.3663	10.3061	7.57041	10.8774	12.2153	12.8464	13.376	11.8615	14.6897	14.4947	11.5834	10.7469	11.8121	10.5581	12.293	11.6437	11.4508	13.6211	11.0129	9.29354	12.3822	13.0577	8.29918	8.83586	13.1318	11.0527	9.36438	8.85063	10.1864	13.5162	8.83935	7.09434	11.5957	3.23842	8.99789	10.0208	4.72083	12.9604	11.5246	13.9314	10.0442	9.94593	10.8514	8.04925	9.85834
DP25	38	40.2857	Validation (Test Set 1)	natural	13.1211	10.3877	9.29684	12.1043	12.48	12.5455	13.1085	10.9415	14.7849	14.5412	11.1318	11.2855	12.4856	10.5402	11.9067	11.4059	12.8443	14.8446	10.5095	9.99641	12.5695	12.3391	6.44819	9.60688	13.0605	10.9251	9.08451	10.0411	11.1605	13.0358	8.36274	7.5505	11.839	4.13203	8.23109	9.06944	9.35524	13.9339	11.8528	13.9461	10.7973	9.14249	12.1217	8.5439	9.32171
DP29	30.1429	39.7143	Validation (Test Set 1)	natural	14.6916	9.95169	6.59945	10.423	12.1258	12.5825	13.0885	12.4151	15.5444	14.818	12.0085	10.8527	11.8438	10.4849	12.1396	11.9139	13.1289	14.5248	10.4701	9.33238	12.8367	12.5365	7.62061	8.85464	13.8357	12.0216	9.35813	7.88437	11.4081	13.0164	8.24698	7.58066	11.4904	9.33238	9.76009	9.81415	4.27694	13.2839	11.7121	14.1822	11.0277	9.94827	12.5455	8.75048	9.12359
DP24	39.8571	41.7143	Validation (Test Set 1)	advanced	13.8028	10.3899	9.36287	12.2269	13.0689	13.288	13.3035	12.0869	15.3637	15.0213	11.5427	11.0081	11.5613	10.7986	12.068	11.9434	12.6423	14.7516	11.47	9.36287	12.2836	12.3834	6.36119	7.95487	13.3247	12.0161	9.40382	8.90493	10.7733	12.8293	8.66509	11.031	12.3268	2.19923	7.87284	9.09299	9.00201	14.0697	11.7508	13.1755	10.3942	9.36152	11.6992	7.00776	9.07303
DP26	14.1429	41.2857	Validation (Test Set 1)	natural	12.9365	10.4897	4.10139	10.5476	12.7439	13.3925	13.7588	11.6895	15.821	15.4964	12.9707	11.4368	12.3511	10.6665	12.686	11.3006	11.1586	12.6116	11.2289	8.26197	12.6381	12.48	6.41087	8.57625	13.4657	13.3476	9.3123	7.44389	9.93565	13.8738	7.98245	5.75051	12.2388	2.90986	8.70651	10.1144	8.86387	13.0336	11.2394	13.6983	10.5086	10.2155	10.0423	7.12445	10.2898
DP28	14.7143	41.7143	Validation (Test Set 1)	natural	13.7061	10.7877	7.94969	10.9813	12.1106	13.8381	13.8818	12.0621	15.8468	15.7149	13.1138	11.1888	12.1839	10.4258	12.6943	10.6946	11.7835	13.9806	10.7354	9.41193	12.202	13.1483	7.09867	9.10895	13.6322	13.5342	9.19539	10.2314	10.1623	14.2628	8.7082	6.0661	11.4977	3.84513	8.92286	10.2361	8.40684	12.5009	11.2509	14.018	11.1521	10.7251	11.3496	8.0106	9.79236
DP29	15.7143	39.7143	Validation (Test Set 1)	natural	12.8547	10.3866	8.5777	11.0101	12.2629	13.9804	13.9186	12.1385	15.4833	15.523	11.5988	11.6216	12.0184	10.5772	12.4269	11.1599	11.2756	13.5447	11.5323	10.4698	12.5698	13.2123	5.72992	11.0412	13.1665	11.8367	9.23804	8.02558	10.4404	13.1341	8.32874	6.82637	11.6405	2.97116	8.22997	9.3642	8.97446	12.3701	11.232	13.5162	9.83684	9.32579	10.3698	7.42332	9.25055
DP27	24.4286	38.7143	Validation (Test Set 1)	advanced	11.9496	10.428	9.35012	9.94563	13.1621	13.0616	13.5061	11.7299	15.2502	14.9045	11.6665	11.5648	12.4268	10.6684	12.147	11.9402	12.0858	13.3467	11.3532	7.25602	12.1545	12.8718	7.22664	7.97977	13.2791	11.6733	9.41621	8.46387	10.5197	12.9366	9.58831	6.37882	12.6172	2.89993	9.5148	9.49543	8.94613	12.9883	11.7317	13.7481	11.5931	8.69626	11.2382	7.32647	9.81206
DP25	42.7143	40.2857	Validation (Test Set 1)	natural	11.9959	10.591	9.17893	10.7902	12.366	13.1376	13.6688	12.3436	14.1842	14.9997	11.2045	12.0554	12.4196	10.8846	12.2271	11.0727	8.55027	13.6618	11.0249	7.8658	12.436	13.1221	8.63212	9.38105	12.4714	10.8975	9.57054	9.28613	9.89273	14.2593	9.06108	6.97706	11.7038	5.16446	8.55092	9.85445	4.77752	12.7892	11.6654	13.9142	9.42977	9.22219	10.5141	8.84457	9.95439
DP24	26.1429	41.7143	Validation (Test Set 1)	advanced	12.3314	11.0939	5.90916	11.8045	12.2149	13.4409	13.3603	11.9794	13.5489	14.4524	11.6479	11.5356	11.8321	11.3212	12.2884	11.7609	12.0543	13.6747	11.2417	9.31271	11.595	12.3471	7.13701	9.71355	12.7325	11.8033	9.42093	7.93415	10.3414	13.9074	9.10586	6.49929	11.5407	3.882	8.46975	10.1597	9.22488	12.9863	11.703	12.7904	8.00397	9.69821	10.4977	9.62976	9.83208
DP27	15.4286	38.7143	Validation (Test Set 1)	advanced	12.0004	10.6885	5.31244	7.16618	12.3796	13.43	13.521	12.418	14.8645	15.1152	12.7326	10.992	12.2113	10.8025	12.4419	11.1987	11.8013	13.4263	11.3823	9.29736	12.313	13.2429	6.58426	8.61083	13.9514	12.9495	9.65962	7.89318	10.3032	13.7231	8.18656	6.9228	11.661	2.32102	7.41738	10.288	8.29906	12.6276	11.5586	14.0986	12.01	9.31117	11.1272	7.45214	9.9207
DP23	26.5714	38.5714	Validation (Test Set 1)	advanced	12.7862	10.3513	9.3253	12.3145	12.4399	13.4553	13.6541	11.7934	15.0694	15.2149	11.9109	11.265	12.1591	10.7358	12.3351	12.1509	12.0824	14.2386	11.1952	9.3253	12.3887	11.6036	7.6376	9.57893	13.0395	11.4937	9.36096	9.91946	10.0343	14.2121	9.18362	6.30072	11.829	3.51243	7.04234	10.2224	8.84484	13.0754	11.5403	13.8281	11.1735	9.46823	11.2291	7.57373	10.0506
DP25	18.8571	40.2857	Validation (Test Set 1)	natural	13.2347	10.5157	9.44371	11.841	12.3852	13.2549	13.7717	11.0319	15.37	15.3995	12.3482	12.0199	13.1976	10.6783	12.3332	11.5285	11.3834	14.5443	10.8668	9.62658	12.3266	12.7829	6.63536	9.28144	13.53	12.5504	9.46978	8.89398	10.3946	14.2466	9.14333	7.14691	11.7778	3.34129	8.44157	10.1573	7.83746	12.88	11.4845	14.0542	11.5799	10.0662	9.99883	7.86364	10.0578
DP30	25	38.8571	Validation (Test Set 1)	natural	13.4815	10.4962	9.38906	11.1895	12.2721	13.3045	14.231	11.9593	16.0063	15.5574	12.27	11.3335	12.2232	10.3921	12.239	11.9448	11.724	12.0559	11.0894	7.55342	13.0545	12.3173	7.31256	9.49347	13.0139	12.3484	9.18628	7.3556	10.8048	13.3227	8.07082	6.90405	11.6651	2.24007	8.45006	9.70355	9.10131	12.7852	11.3253	13.4229	11.8257	10.1522	11.1812	8.0995	9.92242
DP23	33	38.5714	Validation (Test Set 1)	advanced	11.7067	10.6859	9.38322	12.4514	13.0017	13.1527	13.8115	11.9214	15.3307	15.4681	12.175	11.0198	11.6784	10.4714	11.9828	12.3817	12.8005	14.3033	11.8023	7.00123	12.0196	12.1274	8.39526	10.0017	12.854	11.7627	9.18267	10.074	10.3109	13.9667	9.41104	7.26749	12.4719	1.50171	8.59207	9.58635	8.87599	14.1504	11.7313	13.6728	11.9374	9.6278	11.8915	6.64933	9.28662
DP22	14.4286	40	Validation (Test Set 1)	natural	12.5762	12.5963	8.38206	10.3151	12.4763	13.1687	13.1192	12.0669	14.5764	15.0578	11.9077	11.2433	12.4095	9.87989	12.3963	9.57389	11.25	13.6594	11.4829	10.9034	12.8226	13.663	7.35819	8.87097	13.3597	11.6214	8.88798	9.94376	9.97595	13.5641	8.44238	6.8783	11.8739	3.97706	8.58529	9.8794	8.58561	12.9504	11.4995	13.7793	9.88251	10.0214	9.61892	8.83415	9.54712
DP22	24.8571	40	Validation (Test Set 1)	natural	15.6257	10.0202	6.36338	9.18382	11.9537	13.5485	14.2096	11.8028	15.9377	15.7778	13.0159	10.8985	12.2043	10.3693	12.5733	11.5899	12.1502	12.152	10.7122	9.41104	12.5991	12.1297	6.2499	8.33219	13.3698	13.6151	9.58604	7.37306	10.4438	14.4169	8.39544	5.48301	11.3837	3.6775	8.44141	10.1369	8.24338	12.8031	11.3759	13.7476	9.45795	10.7381	11.2046	7.04469	9.29981
DP28	27.4286	41.7143	Validation (Test Set 1)	natural	13.2338	10.4857	7.01003	10.9319	12.2375	13.8131	14.014	11.4464	15.8042	15.5398	12.3048	11.0321	12.0516	10.8044	12.4619	11.7624	11.7235	13.5199	10.9402	5.75327	12.202	13.0869	7.73403	8.71364	13.2906	12.1858	9.31551	8.18575	10.2025	13.6626	8.46627	6.66674	11.5904	1.35238	8.01743	9.72912	8.64482	12.7984	11.4282	13.6922	9.80504	10.3576	11.6548	7.03296	9.70615
DP24	18.8571	41.7143	Validation (Test Set 1)	advanced	11.6799	10.928	3.54907	11.6662	12.3496	13.3648	13.7378	10.6106	14.9769	15.0321	12.4635	11.1355	11.4848	10.6966	12.5355	12.0394	11.478	14.6005	10.9954	9.37562	12.2694	12.9743	6.91453	8.6578	13.1505	12.4018	9.3751	10.3318	9.92345	13.6769	9.44932	7.39611	11.724	4.03777	8.61114	10.4061	9.08506	12.6497	11.5396	13.1962	10.2011	8.89411	10.1079	8.77801	9.18567
DP22	30.4286	40	Validation (Test Set 1)	natural	12.9829	10.426	4.31959	10.7999	12.7549	13.0779	13.4124	12.2052	15.25	15.1491	12.2703	10.5887	11.6187	10.6657	12.35	12.1659	12.8603	12.1922	11.1295	9.38274	12.6813	12.5814	6.19051	9.44883	13.6839	12.6408	9.45819	9.52549	11.1663	13.787	8.3531	9.86046	12.1697	1.9446	7.78881	9.92766	9.05942	13.1238	11.8382	13.7454	10.0833	8.73782	12.219	6.9444	9.3929
DP24	6.85714	41.7143	Validation (Test Set 1)	advanced	12.708	10.5786	3.55209	8.88063	9.34557	13.9344	13.7708	12.2993	14.1682	13.7603	12.5183	11.16	11.3974	10.5178	12.5474	11.3435	11.9594	11.791	11.36	9.25326	10.298	13.1998	8.3352	8.9528	13.3463	12.46	9.55358	9.50872	9.91522	13.9049	8.7741	7.4091	6.27777	4.36403	8.51836	10.2856	7.45674	12.6836	11.3237	13.3686	9.1663	10.5155	11.2278	9.5628	9.1006
DP27	36.5714	38.7143	Validation (Test Set 1)	advanced	12.0787	10.2877	4.36638	11.3627	12.8163	13.0593	13.294	12.0402	15.0851	14.7717	12.3822	10.535	11.5383	10.4705	12.3557	12.1526	13.2491	13.1501	11.0999	9.37244	12.3242	12.2535	6.8927	9.24397	13.6883	12.5602	9.52918	8.97392	11.1487	13.2648	8.955	6.53268	12.1406	9.37244	5.38075	10.0898	9.16138	13.3578	12.0506	13.8463	10.4427	9.87551	11.5224	6.89682	9.29516
DP23	15.8571	38.5714	Validation (Test Set 1)	advanced	13.4519	9.99071	4.25283	11.5754	12.4627	13.7072	14.2609	12.1006	15.6085	15.8369	12.1286	11.2617	12.0171	10.5353	12.0043	11.8058	10.7523	14.1019	12.266	9.36108	12.2401	12.6018	7.53182	9.55966	12.3405	12.005	9.29997	10.1362	9.69709	14.242	9.33406	7.2761	11.8567	3.38038	9.00677	9.33586	8.87841	13.0117	11.1904	13.4191	10.8928	9.91268	10.3155	10.3164	9.47075
DP29	15.1429	39.7143	Validation (Test Set 1)	natural	11.5319	10.5698	7.0878	12.169	11.8764	14.2011	13.6532	12.2731	15.2293	15.3322	12.2752	11.4534	12.4517	10.2891	12.5904	10.8893	10.5772	12.9708	10.9895	9.41808	12.4112	12.5015	6.09138	9.04619	13.7091	12.9559	9.43246	7.89471	10.411	13.2963	8.25836	3.77569	11.2299	2.99885	8.82984	10.0714	8.87705	12.3935	11.1069	13.4138	10.1186	10.4941	9.66604	7.35735	10.1092
DP22	15.1429	40	Validation (Test Set 1)	natural	12.6359	10.3873	7.27488	10.4792	12.3099	13.1537	13.5509	12.1048	15.6764	15.1527	11.6419	11.1019	12.3557	10.481	12.2182	11.537	10.2848	13.2495	11.5693	9.40064	12.0699	13.6639	7.13742	8.58304	12.8617	11.6284	8.87848	10.3057	9.64135	13.6523	8.68594	6.60512	11.7273	3.24685	5.98674	9.89218	4.59417	13.056	11.462	13.4733	10.0568	9.30304	7.00421	8.60367	9.4672
DP27	12.4286	38.7143	Validation (Test Set 1)	advanced	11.6506	11.0649	9.40612	11.6385	12.4305	13.5029	13.1224	12.0261	15.0055	14.7697	11.8866	11.4181	11.9497	10.8416	12.2707	11.0394	11.5885	13.6854	11.8785	8.93641	12.0134	12.8746	6.62904	8.49412	13.2522	11.8291	9.62151	9.00147	9.96561	14.0871	8.34192	6.84206	11.7532	3.92665	8.42991	10.0251	9.00883	13.0212	11.2546	14.0934	11.1142	9.90859	10.4949	7.79967	9.76935
DP24	20.2857	41.7143	Validation (Test Set 1)	advanced	14.0155	10.2868	6.87903	10.9924	12.3251	13.0394	13.4874	11.1467	14.8422	14.7145	12.4339	11.1096	11.6175	10.6694	12.3885	11.8936	11.6715	13.7891	10.8316	9.33267	12.9943	12.2288	6.18345	8.72969	13.8945	12.4708	9.31463	9.31259	9.91881	13.6764	8.75345	7.20087	11.7254	3.09972	8.94404	10.3059	9.22537	12.7539	11.4484	13.282	9.1604	9.75517	10.3797	7.37698	9.3013
DP28	38.5714	41.7143	Validation (Test Set 1)	natural	12.9622	10.0635	3.8566	10.1284	12.0065	13.1305	13.7736	11.6654	15.4419	15.2204	11.9115	11.0271	11.5264	10.7032	12.0173	12.1711	13.276	12.9895	10.6705	9.37034	12.0303	12.9646	7.13125	8.77023	12.8192	11.9217	9.99058	8.05047	10.7497	13.3923	8.43843	6.54396	11.3132	2.41309	8.6056	10.389	4.97708	13.9342	11.7558	13.6448	10.6498	9.64032	11.9593	9.73018	9.14023
DP25	24.7143	40.2857	Validation (Test Set 1)	natural	11.8107	10.4759	9.32855	12.1595	12.4453	13.3991	13.832	11.6001	15.271	15.4022	11.8883	12.0556	13.0839	10.5279	12.2914	11.8388	11.6913	14.6934	10.8384	7.08315	12.5029	12.5598	7.56773	9.53509	13.3112	11.6452	9.49797	9.75863	10.8035	14.1507	8.79045	7.25288	11.8413	3.42549	8.62095	10.2005	4.4965	13.1663	11.6709	14.1953	9.92738	9.95708	11.3272	8.1784	9.96882
DP23	35.7143	38.5714	Validation (Test Set 1)	advanced	12.8993	10.4946	9.41179	12.2014	12.7754	13.6613	14.0491	12.1961	15.4412	15.3692	12.0569	11.5034	12.5059	10.8538	12.2883	12.4679	13.4533	14.5565	11.585	7.93094	12.3853	13.0709	7.7688	9.31242	13.2694	11.8354	9.29066	10.0717	9.98684	13.0914	9.47393	7.20634	12.1708	1.52516	7.8393	9.85054	8.346	14.3968	11.5236	13.6481	10.3361	8.97408	11.6493	10.8398	9.64221
DP24	36.8571	41.7143	Validation (Test Set 1)	advanced	13.0715	10.3475	7.95904	11.4749	12.0266	13.7919	13.8065	11.7934	15.1773	15.0818	12.0794	11.0307	11.6838	10.9326	12.4026	11.7241	12.6011	14.3567	10.8662	9.38763	12.2642	11.8485	7.00181	8.77287	13.4573	12.3049	9.29081	8.71676	10.5237	13.193	8.73335	8.98397	11.3616	2.85391	8.47043	10.1029	8.5933	14.0643	11.7278	13.3159	10.4935	9.26673	11.4228	8.0984	9.19666
DP25	7.14286	40.2857	Validation (Test Set 1)	natural	13.0989	10.5287	4.24051	5.72438	12.1755	14.0664	13.7866	12.5604	14.885	15.5372	12.0462	11.8411	12.4929	10.775	12.7828	10.1709	11.2294	14.2918	11.8641	9.39184	12.3393	12.9497	7.15178	9.61596	13.3532	12.0161	9.50794	8.47065	9.92186	13.8947	8.52769	6.83551	11.5129	9.39184	6.65039	10.2835	4.11521	13.0937	11.1463	14.2188	10.7008	10.4405	9.77422	8.76331	10.1067
DP30	22	38.8571	Validation (Test Set 1)	natural	11.7671	10.0272	6.35089	8.01239	12.2228	13.6699	14.161	11.7182	15.8302	15.7282	12.5303	11.7052	12.7637	10.638	12.571	11.8139	11.7217	12.2719	11.0928	9.38656	12.1845	13.0679	7.54882	8.71063	13.3808	12.8375	9.08887	8.39026	10.3277	13.6209	8.3127	3.9341	11.6085	2.73463	10.6049	9.73844	8.82448	12.7858	11.3497	13.4669	10.9132	9.26217	11.1115	8.45735	10.0143
DP24	38.8571	41.7143	Validation (Test Set 1)	advanced	14.9113	10.4249	4.13691	12.3168	11.8604	14.1507	14.216	12.2591	15.9323	15.1674	12.3341	10.7912	11.1898	10.621	12.121	11.7829	12.101	14.7746	11.0283	9.3574	11.881	11.6761	7.23641	8.42362	12.6609	12.7408	9.24531	9.52191	10.248	13.5214	8.64721	8.43661	11.1617	2.23447	6.62471	9.92703	8.03211	13.9821	11.4575	12.769	11.2082	9.4878	11.0408	8.08717	9.01042
DP25	13	40.2857	Validation (Test Set 1)	natural	12.2287	10.0511	3.29781	10.3219	12.5874	12.7111	13.0974	11.8207	14.0248	14.586	10.9141	11.3451	11.4189	10.8037	12.1955	11.3166	10.6741	13.7535	11.2336	11.7029	12.3616	13.3913	8.16373	9.64526	12.8993	10.6334	9.62694	9.40986	10.3409	14.1979	8.76562	6.75847	11.9379	3.49388	8.70888	9.4359	9.0095	12.8332	11.4809	13.8459	9.9967	9.24724	7.556	8.49186	9.52374
DP24	31.8571	41.7143	Validation (Test Set 1)	advanced	12.577	10.6664	3.52057	12.321	12.5778	13.4967	13.5626	12.3872	14.6834	14.919	11.4096	11.176	11.5543	10.663	12.2028	12.1697	12.3149	14.22	11.1932	9.36559	12.2831	12.742	6.72774	7.97648	13.3868	11.5572	9.67507	9.52806	10.5671	12.7068	9.05867	10.2561	11.8695	2.41128	9.23715	9.53738	9.16191	13.676	11.7455	12.9949	9.14233	8.53583	11.1484	8.47119	9.11487
DP30	12.8571	38.8571	Validation (Test Set 1)	natural	17.1785	9.81075	3.79483	10.3332	12.0992	13.7855	13.9468	11.8358	15.8952	15.8976	12.3905	10.7712	11.728	10.3295	12.1279	11.1899	10.3267	11.8238	11.0123	9.37425	12.8417	12.4344	6.58098	8.76143	13.1384	12.7192	9.36858	7.31843	10.1196	14.0961	8.53832	9.31235	11.5235	1.47256	8.60041	9.52809	8.64451	12.1612	11.2387	13.5907	11.3351	10.0739	9.64227	7.34464	9.42228
DP28	40.4286	41.7143	Validation (Test Set 1)	natural	12.5692	9.44277	7.3649	10.8954	12.3055	13.2894	14.0914	11.776	15.5918	15.4848	11.1466	11.0053	11.9998	10.8241	11.7615	12.1117	13.6526	13.2228	10.7695	9.12641	11.9914	13.017	6.62082	7.80023	12.6969	11.2445	9.34963	8.49301	10.9904	13.6494	8.67745	7.5984	11.6554	2.67639	9.14389	9.70167	9.62361	13.3468	11.816	13.8709	11.5177	8.44087	11.9999	5.24047	9.17355
DP23	31.8571	38.5714	Validation (Test Set 1)	advanced	11.8402	11.1273	9.40697	12.7194	12.6245	13.2239	13.5468	12.2964	14.2631	15.0557	11.6523	10.7003	11.7807	10.2641	12.0912	12.5491	12.8889	14.7089	12.2047	9.40697	12.7042	12.2547	6.94307	10.0216	13.0783	11.3289	9.38581	10.2026	10.3033	13.023	9.78391	8.73923	12.0404	9.40697	8.92819	9.42196	8.66926	14.0781	11.7205	13.5992	9.85393	9.33588	11.7538	6.76547	9.78794
DP26	39.8571	41.2857	Validation (Test Set 1)	natural	12.4054	10.416	7.38253	12.0569	12.537	13.1196	13.717	11.748	14.7889	14.8937	12.3339	11.1506	12.2889	10.1731	12.0725	12.4649	13.1582	12.952	11.0826	9.31726	12.2986	12.7522	6.16591	8.45358	12.9934	12.1879	9.45049	7.77779	10.4545	12.4482	8.74393	7.46778	11.903	3.38146	7.64874	9.51343	8.87827	14.2366	11.6604	13.4918	10.5031	9.94279	11.9897	5.43302	9.2576
DP27	13.4286	38.7143	Validation (Test Set 1)	advanced	13.924	10.1829	9.38796	8.04094	12.2389	13.7538	13.7729	12.0448	15.6399	15.3965	12.7319	10.8182	11.9267	10.2905	12.5986	11.0632	11.737	12.6774	11.0858	9.38796	12.7133	12.6872	6.94996	8.5973	13.7581	12.9333	9.87372	7.18797	10.2335	13.5635	8.46769	5.99132	11.5842	3.84462	8.20455	9.92567	8.23294	12.7158	11.3442	14.28	11.6591	10.3313	10.0169	6.40693	9.49958
DP22	19.1429	40	Validation (Test Set 1)	natural	11.5091	10.3538	6.42521	10.746	12.6995	12.6012	13.3227	11.9699	14.8927	14.8692	12.1724	11.0604	12.0522	10.582	12.4171	11.226	11.8768	13.1054	11.2672	9.4001	12.4557	13.3062	6.2384	8.76518	13.6082	12.5898	9.3495	9.44731	10.291	14.4988	8.60443	4.04672	12.118	1.86539	8.24699	10.0567	8.78231	12.6941	11.5291	13.6897	10.3198	9.44496	11.1007	6.94493	9.35147
DP23	23.8571	38.5714	Validation (Test Set 1)	advanced	13.0501	10.0724	7.20394	12.0922	12.5708	13.3627	13.8214	12.0576	15.382	15.3752	11.9563	10.9497	11.6089	10.7647	12.0435	12.1613	11.7396	14.4644	12.0957	9.36523	12.981	12.3557	7.39752	9.61056	12.6842	11.7786	9.21234	10.0519	9.91452	14.3925	9.12676	6.83115	11.9687	3.94559	9.31689	9.64279	8.69276	13.0295	11.6448	13.511	9.98674	9.6016	8.93537	10.6741	9.50655
DP30	30.7143	38.8571	Validation (Test Set 1)	natural	12.396	10.1923	9.38955	10.6784	12.477	13.3661	13.9921	12.3795	15.2315	15.5276	12.1717	11.8685	12.2137	10.7013	12.0302	12.312	12.39	12.589	11.0079	9.38955	12.5411	12.5374	7.30449	8.53515	13.0382	12.0631	9.46825	8.37975	10.607	13.3276	8.41407	3.98232	11.7681	1.69987	10.5972	9.59988	8.71428	12.9296	11.695	13.3211	11.0058	9.85123	11.6015	6.87193	9.52981
DP25	9	40.2857	Validation (Test Set 1)	natural	14.2012	10.4714	1.58941	9.18136	12.3285	13.9315	14.2828	13.1961	15.5187	16.0891	11.9483	12.488	13.0668	10.7769	12.3978	10.8536	10.9842	14.5767	11.023	9.49078	12.5371	13.0801	8.21616	9.03142	12.9665	12.09	9.2247	10.3078	9.99935	14.7694	8.75413	6.84766	11.7036	3.20245	8.3411	10.094	5.72135	12.8311	11.3228	14.7266	12.2334	10.2831	9.81538	8.42477	9.79808
DP26	37.8571	41.2857	Validation (Test Set 1)	natural	12.2527	10.9921	8.53392	11.936	12.3172	12.806	13.3926	12.129	14.6772	14.644	11.8078	11.3378	11.4003	10.7722	12.2253	11.6383	13.194	13.0135	11.5181	5.65222	12.2597	12.4165	7.84199	8.33396	13.0308	11.6055	9.60642	8.31763	10.3819	12.8643	8.67689	6.67608	11.6755	3.18143	8.73408	9.8268	8.6692	14.226	11.7314	13.6289	10.4061	9.9486	11.5868	7.67729	9.45863
DP24	13.1429	41.7143	Validation (Test Set 1)	advanced	12.7362	10.0937	7.7677	10.5052	12.4095	13.6559	13.7997	11.8902	13.9681	15.2556	11.3938	11.1232	10.8955	10.6363	12.2958	11.6266	11.2429	14.222	11.3211	9.37754	12.6839	12.8192	7.1853	8.35358	12.6585	11.0168	9.11581	10.2361	9.90866	14.0262	8.87547	10.5716	11.73	3.66359	8.59013	10.1836	6.06604	12.443	11.4873	13.3602	9.86104	10.1199	11.3318	7.13705	8.94718
DP25	15.8571	40.2857	Validation (Test Set 1)	natural	13.9811	10.6629	9.58638	10.8976	12.4211	13.2353	13.6124	11.5629	14.5413	15.1385	12.2747	12.3039	13.301	10.5836	12.5824	10.512	10.9919	14.6956	11.0431	7.80122	12.349	12.9991	7.98598	9.67324	13.9868	12.1632	9.83422	9.96813	10.3069	14.0736	8.86176	6.85462	11.836	3.18973	8.07392	10.3288	4.40257	12.6857	11.5379	14.4725	11.0529	10.3396	9.99208	8.96157	10.2574
DP25	16.8571	40.2857	Validation (Test Set 1)	natural	13.3363	10.8422	4.61985	10.6209	12.4772	13.5862	14.0017	11.8292	15.1597	15.5156	11.7211	11.8885	13.1571	10.9389	12.4475	11.3204	10.9671	14.1256	11.0167	8.18995	12.5184	12.8208	7.82434	9.93205	13.2208	11.6994	9.56882	9.75049	10.126	14.3625	8.93753	8.70305	11.8045	2.69962	8.50688	10.0177	4.60943	12.7008	11.5513	14.145	10.9628	8.49315	10.3755	9.78872	10.2122
DP28	26.4286	41.7143	Validation (Test Set 1)	natural	12.7733	10.7824	7.37574	11.2401	12.6387	13.4764	13.7285	11.9719	14.7868	14.9496	12.3614	11.3503	12.1857	10.8955	12.4356	11.8074	11.8456	13.7135	11.1052	8.63461	12.311	13.1932	7.08897	8.75056	13.3631	12.3877	9.59587	8.21057	10.1766	13.3649	9.04711	4.97504	12.0199	4.60511	9.36694	10.2623	8.45571	12.8277	11.5488	13.7998	9.28955	10.6131	11.4284	8.03056	9.87161
DP30	35.7143	38.8571	Validation (Test Set 1)	natural	11.8622	11.9473	6.93463	10.4365	12.0382	13.0102	13.4577	12.3461	15.2152	15.2205	11.7072	10.6542	11.0806	11.0366	11.965	12.2308	13.4734	13.2205	10.8173	9.35973	12.5962	11.5673	7.42054	8.95886	13.1345	11.6968	9.60443	8.54753	11.3577	13.1804	8.34535	10.257	11.3378	3.65965	10.9348	9.39689	8.46906	13.7262	11.945	13.9116	10.3056	9.13312	11.7655	8.30372	9.22383
DP25	39.1429	40.2857	Validation (Test Set 1)	natural	12.2193	10.6964	9.50974	12.082	12.3095	12.8668	13.3606	11.5311	14.468	14.6804	11.3412	11.2541	12.4004	10.8874	12.0707	11.781	12.9467	15.0106	10.8245	10.7334	12.6366	12.77	5.57469	9.44392	13.0737	11.0763	9.30281	10.184	11.3285	13.7263	8.68537	7.20998	11.6618	4.99956	8.82223	9.49425	8.54145	14.0043	11.9733	13.9437	10.3803	9.72875	12.1066	9.6481	9.39422
DP25	23.8571	40.2857	Validation (Test Set 1)	natural	14.1814	10.1599	9.30274	12.555	13.0069	13.0239	13.3071	12.6739	14.3004	14.6651	11.4672	11.5809	12.6756	10.5266	12.211	11.4963	11.8895	14.5306	11.1938	10.4575	12.3729	12.8629	8.8646	9.59354	13.0812	11.0403	9.30748	9.6367	10.376	13.135	8.88158	5.53964	12.3688	3.18261	9.03152	9.56613	8.8072	12.8625	11.3284	13.8442	11.0835	8.91735	11.2937	9.13025	9.62832
DP25	8	40.2857	Validation (Test Set 1)	natural	12.8729	10.3357	7.93724	10.2183	12.4277	13.0011	13.2696	11.4107	15.5923	14.8745	11.9968	11.6753	13.0352	10.5078	12.4563	9.93403	11.429	14.7021	11.0776	9.35923	12.9492	13.0132	6.55351	9.23189	13.9025	11.9102	8.47142	9.32746	10.259	14.5246	9.11002	10.4043	11.7775	2.78951	8.28799	10.0984	4.57867	13.1317	11.444	14.7329	9.75309	9.97211	5.15468	7.69458	10.0891
DP30	19.8571	38.8571	Validation (Test Set 1)	natural	15.6851	9.993	5.91579	10.1742	12.3299	13.8511	13.8922	11.7319	15.4065	15.4631	12.3902	11.1804	12.1557	10.4758	12.5159	11.5089	11.3214	12.6233	11.3262	5.33215	12.3403	13.1562	6.46842	8.87309	13.4796	12.6046	9.00425	8.0383	10.1038	13.1515	8.51475	5.29242	11.7033	3.56717	7.98691	9.72963	8.70442	12.5279	11.2889	13.5813	10.9399	10.2688	10.8846	7.54782	10.0093
DP25	20.8571	40.2857	Validation (Test Set 1)	natural	12.0214	10.6515	4.72291	12.1501	12.4475	13.0034	13.3954	10.7865	15.3259	14.6754	11.6106	11.5585	12.8915	10.3294	12.2181	11.6346	11.2888	14.7178	11.2012	10.2902	12.5586	12.7406	8.13297	9.71514	13.2107	11.4815	9.36024	9.73029	10.4327	12.7749	8.88718	7.20027	11.8242	3.11178	8.72899	9.35047	8.90237	12.8547	11.3262	14.1007	10.8585	8.46931	10.3713	8.57871	9.92091
DP24	38.1429	41.7143	Validation (Test Set 1)	advanced	11.9665	10.7659	6.90024	11.6745	12.3542	13.1987	13.3385	12.5276	14.761	14.8504	12.087	10.7244	11.1957	10.2204	12.2875	12.0105	12.5173	14.2182	11.676	9.33883	12.4838	12.5812	5.8893	8.98702	13.3785	12.3174	9.25068	8.62504	10.7247	12.8692	8.59392	5.92068	11.6921	3.56719	7.34938	9.48821	8.8708	14.1061	11.7715	13.3723	10.3715	8.93203	11.3797	7.03757	8.84767
DP30	39.8571	38.8571	Validation (Test Set 1)	natural	14.2738	10.286	6.85331	10.2432	12.2284	13.2942	13.538	12.6992	16.1844	15.3646	13.0054	10.2303	11.4671	10.3086	12.5561	10.6244	7.76654	11.9973	11.5115	9.41463	12.0522	12.7476	7.01595	9.23414	13.1658	13.4495	9.08005	7.55414	9.98582	14.1936	8.49406	5.69855	11.5542	2.28959	9.03018	10.3052	8.5422	12.4116	11.237	13.4438	10.1556	10.5539	9.85708	6.96566	9.99727
DP29	34.7143	39.7143	Validation (Test Set 1)	natural	12.8547	10.0425	8.10087	11.0013	12.1366	13.5772	13.4936	12.0441	15.1094	14.956	12.0829	11.2872	11.7843	10.6363	12.4046	12.0311	13.2627	14.0453	10.9833	9.38803	12.7408	12.1642	7.49147	9.19651	13.4061	12.5889	9.42832	9.26307	11.5386	13.3428	8.79314	7.70723	11.3194	2.26588	9.3887	10.192	5.8818	13.4891	11.8053	13.7754	10.2053	9.84816	11.5795	10.5118	9.82761
DP25	19.8571	40.2857	Validation (Test Set 1)	natural	12.6102	9.85271	8.56689	11.5918	12.6459	12.9459	13.5151	11.323	14.3567	14.9559	12.1201	11.8248	12.7056	10.9283	12.2723	11.5256	11.5426	14.5407	10.9947	8.42582	12.0516	12.8242	7.15484	8.9876	13.4656	12.1154	9.4261	10.2511	10.3923	14.125	8.60518	7.61609	12.0062	4.09323	9.16936	10.0579	9.80307	12.4651	11.6015	13.8911	9.96499	10.2902	10.6791	8.0326	9.70011
DP23	34.8571	38.5714	Validation (Test Set 1)	advanced	13.1269	11.3181	7.13963	10.8084	12.3667	13.9904	14.2746	11.7087	15.1988	15.433	12.3376	11.4528	12.2837	10.4522	12.1334	12.5268	13.0983	14.2435	12.0862	9.37076	12.3853	15.1078	7.63374	9.11145	12.873	12.0958	9.10818	11.7356	10.1074	13.012	9.34977	5.84697	11.6851	9.37076	7.59106	9.53463	8.78555	13.5592	11.5246	13.4169	10.0999	10.2723	11.1433	5.7011	9.60468
DP27	18.8571	38.7143	Validation (Test Set 1)	advanced	12.1457	10.7025	6.4298	11.1292	12.7491	13.2215	13.6868	12.5852	15.8684	13.2496	11.2376	11.8233	12.5728	10.633	12.0723	11.7831	11.6444	13.0612	11.2632	4.07497	12.4388	12.5598	8.39841	8.28503	12.8382	10.9422	9.25273	8.98052	10.3042	13.4525	8.40642	7.28405	12.0577	3.3118	9.39839	9.23977	9.34097	12.5929	11.7317	13.3666	10.7978	8.84248	7.54142	9.27836	9.67454
DP24	9	41.7143	Validation (Test Set 1)	advanced	11.8525	10.6833	3.79284	9.97558	12.4768	13.343	13.6428	12.6649	14.7183	15.2404	11.377	11.1412	10.7186	10.6348	12.1605	11.6433	11.2228	13.6192	10.9436	9.44084	12.6988	12.9802	6.03132	8.86986	12.4624	11.0404	9.69057	9.51065	9.64347	14.3919	8.81613	7.13742	11.7439	4.807	8.26503	9.63764	5.46425	12.6969	11.4352	13.2557	10.2834	9.48017	9.58211	6.78663	8.42824
DP29	43.1429	39.7143	Validation (Test Set 1)	natural	14.9748	10.4391	4.50946	11.2884	12.1392	13.9098	14.036	11.9767	15.8058	15.4904	12.6094	10.8018	11.7993	10.9295	12.7023	10.178	8.80742	13.0956	11.1696	9.33919	12.8545	12.7147	6.13071	8.65729	13.4708	12.7533	9.50114	9.26477	9.55173	14.1481	8.79334	6.81581	11.3356	2.56813	7.0249	10.2543	5.51367	10.7087	11.3448	13.6971	10.8209	10.0389	9.32613	6.04796	9.35919
DP22	21.8571	40	Validation (Test Set 1)	natural	12.965	10.8442	6.36451	10.1337	12.3757	13.0096	13.5428	12.1329	15.3108	15.0361	12.4694	10.9626	11.8734	10.4993	12.6325	11.5537	11.9688	12.7032	11.2214	9.41748	12.3666	13.3335	7.20148	9.55733	13.7787	12.6936	9.34086	10.243	10.3694	14.0687	8.72945	5.9448	11.687	5.13218	7.79002	10.2912	7.64699	12.7743	11.5038	13.8074	11.3965	10.6875	11.341	8.72849	9.54701
DP27	20.4286	38.7143	Validation (Test Set 1)	advanced	12.573	10.5823	6.51904	11.0011	12.6736	13.3824	13.5925	12.9028	14.8832	14.7045	11.1081	11.2562	11.8165	10.765	12.1453	11.9846	11.9119	12.9531	11.4224	9.40474	12.2552	12.7698	6.68363	8.80848	12.901	10.8267	9.42639	8.88593	10.4032	13.0639	8.87233	7.61323	11.9613	3.73244	9.31005	9.86769	9.48608	12.989	11.6735	13.6476	9.46675	9.41582	11.1575	8.35589	9.60688
DP28	15.2857	41.7143	Validation (Test Set 1)	natural	14.6061	10.4198	7.09784	11.4625	12.4257	14.1375	13.8014	11.9399	15.4812	15.1671	12.0096	11.1174	11.9318	11.1469	12.3904	11.1453	11.6722	13.899	11.1963	9.43537	12.169	12.8916	7.59494	9.0665	13.1882	11.9549	9.45301	9.10243	10.0324	14.0372	8.95182	7.72091	11.7165	4.03123	9.02602	10.1078	8.65701	12.8438	11.3313	13.8737	10.586	9.78942	10.7337	8.53888	9.88041
DP24	34.2857	41.7143	Validation (Test Set 1)	advanced	15.1539	10.3282	6.13722	11.6677	12.5677	13.2883	13.6508	12.0261	15.8424	15.1824	12.2729	11.1004	11.4508	10.6877	12.0603	11.8852	12.0571	13.7026	11.2034	9.39342	12.4272	12.5616	6.83689	9.21396	13.117	12.5792	9.17572	10.4059	10.6231	13.3696	8.72629	7.0446	11.8758	2.76943	9.27411	9.59715	9.50179	13.0516	11.7653	12.7949	10.425	10.5189	10.6986	10.1912	8.89169
DP28	34.4286	41.7143	Validation (Test Set 1)	natural	12.834	9.89938	9.33924	10.1487	12.2163	12.7036	13.23	11.5223	14.9341	14.4109	12.9693	11.1984	12.3223	10.5771	12.0154	11.9949	13.01	14.1663	10.6472	7.24372	12.1479	12.7829	7.02971	8.44526	13.6902	12.8118	9.30204	8.65723	10.8638	13.4061	8.71766	6.71811	11.5346	9.33924	9.45685	10.2225	8.36906	13.0736	11.7716	13.7941	10.8977	10.133	12.0472	4.78897	9.611
DP25	15	40.2857	Validation (Test Set 1)	natural	12.5035	10.5477	9.50897	10.3197	12.3851	13.435	13.8432	11.3336	15.2152	15.1491	11.6504	11.9373	13.0399	10.6295	12.2225	11.1429	10.9746	14.3012	11.0895	8.09813	12.3263	13.1579	8.69367	9.87442	13.0481	11.4655	9.5927	10.8407	10.1514	13.6523	8.63312	8.07555	11.7335	9.39647	8.51591	9.62875	7.74556	12.4436	11.456	14.2097	9.45368	9.58246	10.9827	8.02852	10.0865
DP28	16.5714	41.7143	Validation (Test Set 1)	natural	14.1228	10.4621	6.02309	10.521	12.3852	13.9861	14.3518	12.2285	15.694	15.6409	11.4879	11.2522	11.3693	10.6937	11.842	11.5419	11.5396	13.6926	10.9791	9.42241	12.2052	13.0107	7.85246	9.08986	12.2259	11.276	9.6236	9.6691	10.3803	13.7746	8.73724	6.75615	11.7405	3.04401	8.5911	9.91667	8.17996	13.1121	11.37	13.7799	11.5632	9.74999	10.3604	7.04378	9.07819
DP28	19.7143	41.7143	Validation (Test Set 1)	natural	12.2856	10.4135	9.40443	11.7154	13.0012	13.3178	14.025	11.3155	15.5326	15.2583	12.1102	11.3238	12.3718	10.5229	12.4223	11.6858	11.6257	12.7075	10.8501	9.68995	12.4605	12.6159	7.12001	9.13363	13.3481	12.0773	9.17792	9.30749	10.2134	13.5933	8.72653	6.14163	12.3831	9.40443	7.88486	9.96255	8.68119	13.2657	11.4993	13.7454	10.7315	8.75321	10.6542	6.21032	9.65786
DP24	22	41.7143	Validation (Test Set 1)	advanced	12.5073	10.4361	6.60879	12.2651	12.4378	13.8875	13.5965	12.3374	14.3764	14.8774	11.3803	11.4075	11.6937	11.0023	12.3854	12.0746	12.26	14.2117	11.3006	9.41869	12.6297	12.6979	5.70252	8.57631	13.2866	11.1355	9.31598	10.3158	10.2495	13.5214	8.9438	7.84145	11.73	9.41869	10.3078	9.67434	8.32674	13.2165	11.8049	13.2767	10.1442	9.58615	11.7377	6.99679	9.42797
DP28	21.5714	41.7143	Validation (Test Set 1)	natural	15.2666	10.4008	7.68514	11.5366	12.1716	13.6854	14.2786	12.3333	15.8234	15.401	12.8062	11.2345	12.4705	10.5944	12.5947	11.7033	11.9491	13.7135	10.794	9.36113	12.3379	13.1684	8.54234	8.98644	13.3399	12.7306	9.0533	9.18364	10.3772	13.7971	8.81728	6.66355	11.5037	3.06766	7.51406	10.5987	8.37858	13.3388	11.5049	13.8519	11.1529	10.2263	11.3129	8.74038	9.75641
DP24	16	41.7143	Validation (Test Set 1)	advanced	11.2266	9.99293	7.49946	8.32463	12.3756	12.3799	11.4744	11.7973	14.7587	14.8854	5.6211	11.065	9.68709	10.6884	11.7062	11.7409	11.7396	14.4704	11.4944	5.06738	13.0289	12.4857	3.96269	7.64706	13.2208	11.5029	9.45324	8.81165	10.1221	14.2193	7.83912	7.24922	11.7052	9.54859	8.49083	8.1771	9.04472	12.2455	11.6574	13.2779	9.35374	5.77961	10.5548	8.13513	7.90846
DP18	20.2857	40.5714	Discovery	advanced	10.0976	10.424	4.63253	10.2794	12.7871	13.0192	13.4388	11.1205	14.8417	14.2794	11.2389	11.1985	12.1198	9.61489	12.1651	11.9744	11.3254	14.0827	10.9147	8.32692	13.2952	13.0743	7.33596	8.60881	12.6413	10.6101	9.58446	8.61067	8.88971	12.447	8.82557	7.14691	12.0783	9.26327	10.365	10.1399	8.69548	12.3769	11.8542	10.9563	8.84211	9.79937	10.3655	8.18998	9.47276
DP11	21.1429	41.7143	Discovery	advanced	11.5385	10.4588	9.22043	12.0061	12.4345	13.7478	14.0923	11.4662	14.5223	14.7422	12.6838	10.9743	11.8271	10.4274	12.6316	11.2953	11.2891	14.8116	11.3773	8.04042	12.3912	12.94	3.64289	8.1442	12.7517	12.7465	9.15932	10.8148	10.5733	13.6535	8.46912	8.84907	11.7694	9.22043	7.14127	10.6133	8.52724	12.2959	11.5888	13.636	9.6256	10.4482	10.3958	7.40626	9.52292
DP11	13.7143	41.7143	Discovery	advanced	9.54906	10.3484	9.27899	10.4558	13.005	13.2511	13.6121	12.1913	14.8546	14.4588	12.0821	11.1823	11.8157	11.1491	12.2016	11.5039	11.6365	14.1068	11.566	9.27899	12.5658	13.0994	5.86822	9.17389	12.9211	11.8762	9.73853	9.30955	10.5286	14.1049	8.3656	7.34962	12.3516	9.27899	8.79103	10.7028	8.84343	12.0863	11.5179	13.8673	9.4813	9.81937	10.779	11.9323	9.51328
DP15	39.8571	41.4286	Discovery	natural	12.9512	10.7872	7.73879	12.5475	12.0412	13.4277	13.6718	12.3269	15.2219	15.3048	12.2982	11.2731	12.293	10.7761	12.3755	11.6915	12.9908	13.8162	11.0008	9.35919	12.1857	12.8202	6.60432	9.50071	13.9154	12.3548	9.67765	8.4818	10.7665	13.5659	9.25796	7.61077	11.2092	4.64829	6.45144	9.88772	8.19252	14.1039	11.8321	13.692	9.97659	9.64176	11.5231	7.84616	10.1268
DP05	31	40.8571	Discovery	advanced	13.4772	9.87921	4.28237	11.217	12.5407	13.4448	14.0337	12.0596	15.3599	15.2624	12.6093	10.9097	11.8759	10.2541	12.1642	11.9152	11.7126	13.1763	11.6687	9.28891	13.1408	12.871	6.56346	8.31845	13.1182	12.5124	9.36941	8.97049	10.3108	13.6189	8.24831	5.46236	11.9966	9.28891	8.05336	9.89663	8.25648	12.9479	11.4277	13.1963	9.75885	10.2045	10.9836	7.82007	9.49602
DP16	22.7143	39.1429	Discovery	natural	13.1291	10.6702	9.41759	11.5966	13.31	13.956	14.229	12.4619	15.3951	15.1934	13.0094	12.859	13.6716	10.8451	12.8413	11.6733	12.0184	11.7189	10.9887	9.41759	12.1382	17.0494	7.45361	8.77165	14.0113	13.1259	9.42787	9.67582	10.1385	13.3484	8.26431	4.74383	12.4275	3.40238	9.40945	10.5168	8.31121	13.2401	11.2774	13.7409	10.7471	10.3999	10.7405	7.79782	10.1092
DP07	25.8571	42	Discovery	advanced	12.728	11.0186	9.36684	10.3259	12.9744	13.9787	14.2829	11.716	15.2441	15.315	11.971	11.4724	12.0392	10.7448	12.1676	11.4378	11.741	14.5024	10.4872	9.36684	12.8044	12.1972	7.5558	10.1131	13.1543	12.1957	9.14425	9.6779	10.8142	13.7047	8.4561	7.84196	12.0273	3.04802	8.89422	9.56121	8.58068	12.8166	11.3033	14.5238	11.4834	10.5341	11.2115	11.3675	9.72649
DP19	24.2857	39.8571	Discovery	advanced	12.43	10.2078	9.34611	10.5821	12.2343	13.0952	13.7547	11.8266	15.3267	15.0244	11.7434	11.7189	12.474	10.2662	11.9478	11.7982	11.8282	14.2062	11.7018	9.34611	12.1047	13.1095	7.07365	8.8658	12.7574	11.0305	9.28383	10.7133	9.94722	13.5253	8.9583	7.74557	11.6015	3.14761	9.76126	9.87927	7.32012	13.8221	11.5396	13.6233	10.7759	8.98166	11.1522	5.95717	9.5859
DP21	33.4286	38.5714	Discovery	natural	13.5004	9.98419	3.72446	10.7862	11.9268	13.275	13.6152	12.2087	15.5639	15.4272	12.048	11.0872	11.6136	10.8576	12.1744	9.47585	12.7364	13.7392	10.7606	9.35858	12.4409	12.9635	9.31526	9.568	12.9437	12.2394	9.4622	10.7664	11.0082	14.086	8.87033	7.00445	11.1453	9.35858	9.39799	9.80592	0.518999	13.4064	11.7253	13.064	10.7424	9.58014	11.2786	10.6785	9.49179
DP04	23	42	Discovery	natural	11.3397	11.5443	9.34459	10.9902	12.8443	12.5482	13.0435	11.5643	14.828	14.4698	11.9678	10.8632	11.9381	10.948	12.2086	11.6114	11.9069	13.4967	10.6866	9.34459	12.316	12.0622	5.2812	8.88478	13.6833	11.7785	9.47747	8.12398	10.1803	14.1155	8.55718	5.39651	12.1194	9.34459	9.75488	10.3631	8.52878	12.3068	11.538	13.8801	10.4681	9.8597	10.956	7.31185	9.27314
DP17	38	40.8571	Discovery	natural	11.2914	10.4476	4.00416	11.7666	11.9965	13.1317	13.415	12.2247	14.8495	15.166	11.5707	11.197	11.665	10.7108	12.1059	12.2869	13.3075	13.0502	10.6203	9.32908	12.4197	12.6804	7.46981	9.06028	13.3381	11.676	9.54585	9.34737	11.5304	13.2611	8.62232	5.69703	11.3621	4.31551	6.55705	9.85194	2.72046	13.7512	11.6502	13.7716	10.1639	8.65692	12.2293	5.64789	9.33409
DP11	38.1429	41.7143	Discovery	advanced	13.1229	9.91327	9.27165	12.4282	12.3765	13.5174	14.0874	11.748	15.2775	15.6341	12.4234	10.4281	11.3505	10.6832	12.4053	11.9626	12.2469	13.0601	10.7367	9.27165	12.4149	17.2288	2.88824	7.41428	13.5397	12.7847	9.24814	9.23956	11.5769	13.6523	8.25775	6.03233	11.6015	9.27165	6.64924	10.3522	8.81718	13.3978	11.8291	13.4334	8.32275	9.65506	11.3495	7.81082	8.83451
DP05	14.1429	40.8571	Discovery	advanced	11.6155	10.2942	9.31493	11.0902	12.3504	13.2835	13.9269	11.7007	14.9571	15.3308	12.1446	11.7672	11.9104	10.6339	12.6218	11.7996	10.6357	13.7739	11.237	9.31493	12.7644	12.3264	7.53955	9.09247	13.1529	11.8617	9.48174	9.89591	9.67921	13.9706	8.52382	5.38391	11.7446	3.18973	8.60272	10.4475	8.52595	12.7088	11.2801	13.9748	9.97748	10.5386	10.4014	11.2975	9.68903
DP19	42.4286	39.8571	Discovery	advanced	13.8105	10.7629	6.02446	10.339	11.9456	13.924	13.4726	12.4257	15.633	15.5961	13.3113	11.2309	12.187	10.9201	12.8579	10.8953	8.20718	11.4558	11.6878	9.33591	12.3231	12.5332	7.61881	9.62202	13.2567	13.5645	9.3241	11.265	9.37291	15.1535	8.94333	5.99315	11.0326	4.36489	9.09578	10.3147	6.70338	10.4612	11.4081	13.9586	11.3148	9.66685	9.94637	9.62346	10.1371
DP16	19.7143	39.1429	Discovery	natural	12.9488	10.3467	9.24381	10.7588	12.1354	13.1058	13.5501	12.5003	15.2293	14.9965	11.1373	11.4486	12.1118	10.7354	11.8818	12.0145	11.5741	14.2378	10.9973	9.38122	12.2346	12.7154	6.02637	8.95146	12.4219	10.6554	9.40113	10.5073	9.93452	13.4048	8.7403	8.30922	11.4991	9.38122	8.57947	10.0432	8.63889	13.6297	11.2833	14.0828	10.6362	9.67825	10.881	11.803	9.63077
DP17	18.8571	40.8571	Discovery	natural	13.5502	11.4303	9.32862	11.2878	13.4794	13.7297	13.9339	12.0677	15.267	15.2376	12.417	11.2317	11.8856	10.5576	12.3642	11.6452	11.6835	14.3628	11.3305	8.05406	12.5237	12.2438	5.92054	9.44357	13.0156	12.3539	9.27536	8.59363	10.2226	13.4324	8.33842	7.47075	12.8719	9.32862	8.342	10.079	8.14096	12.8715	10.9659	13.5565	11.1524	9.93432	10.9747	11.2331	9.83024
DP01	30.2857	38.7143	Discovery	natural	13.8124	9.89679	9.32697	10.6947	13.227	13.7395	14.4178	12.1263	15.5128	15.3794	12.9698	11.3924	12.7593	10.4744	12.4618	11.8424	12.2247	13.3216	10.6041	9.32697	11.8587	12.1612	2.67367	8.8865	13.2695	13.1269	9.40523	7.46078	11.0475	13.6597	8.53189	5.43064	12.6605	9.32697	6.69842	10.1967	8.59484	12.5207	11.5515	13.8253	11.8561	10.234	11.4789	5.60274	9.64982
DP04	16	42	Discovery	natural	14.1597	11.7663	9.39443	10.6696	11.9015	13.9409	13.6793	12.6035	15.3397	15.4213	11.8038	11.9514	12.963	10.5437	12.2669	10.9948	11.1119	12.8347	10.5612	9.39443	12.853	12.0095	7.0258	8.88248	13.2939	11.8206	9.13818	8.04836	9.54791	13.7889	8.79469	6.1662	11.1869	9.39443	8.98599	9.57719	8.67513	11.9498	11.0691	13.55	11.769	10.2628	10.3368	6.98034	9.97823
DP15	19.5714	41.4286	Discovery	natural	11.7108	10.8506	9.31709	11.1613	13.4322	13.9479	13.8198	12.4316	15.2132	15.2598	12.3085	12.0513	12.8816	10.7635	12.5742	11.5057	11.3355	12.7814	11.5501	9.31709	12.0139	13.3328	6.27048	9.08409	13.2258	12.4157	9.23389	8.84743	9.79225	13.6608	9.1437	6.1862	12.8285	4.82223	7.49502	9.5392	9.11126	13.395	11.5019	13.6625	10.9657	9.75024	10.7651	6.85859	10.5902
DP05	17.4286	40.8571	Discovery	advanced	13.3884	10.6764	9.3127	10.5659	12.0964	14.0107	14.587	11.9867	15.6004	15.9363	11.9517	11.3528	11.6673	10.4971	12.5186	11.5916	10.7717	14.4684	11.5342	9.3127	12.3367	12.4618	7.08943	8.65056	12.5613	11.865	9.39655	9.51358	9.5515	13.8387	8.88202	7.83272	11.4539	9.3127	8.46212	9.71572	7.43866	12.7213	11.3638	13.7812	11.0341	10.5271	10.19	10.4353	9.16356
DP10	38.4286	40.5714	Discovery	natural	11.1679	10.8857	9.32967	10.6951	12.2154	12.462	12.8744	12.2455	14.6022	14.6211	11.0901	11.13	11.6864	10.5537	11.8126	11.8837	13.4261	13.4459	11.204	9.32967	12.1482	12.9952	7.30125	8.68841	13.29	11.0491	9.75477	9.17163	11.4342	13.2333	8.7077	6.8353	11.558	4.01069	8.22057	8.82476	6.96349	13.554	11.6902	13.7499	9.543	9.38164	11.8471	4.79614	9.38013
DP10	26.2857	40.5714	Discovery	natural	14.0001	10.1933	9.34063	10.7422	13.3207	13.0005	13.3196	12.0261	15.2986	15.1551	12.5856	10.9692	11.6421	10.6386	12.3302	11.7798	11.5077	13.5605	10.988	9.34063	12.2371	12.359	6.54951	9.47567	13.2112	12.7777	9.54676	12.244	10.8643	14.7009	8.59663	5.37166	12.3348	9.34063	6.71173	10.1457	9.12793	12.209	11.5794	13.5697	10.7737	9.77365	11.0709	9.56366	9.33854
DP19	16	39.8571	Discovery	advanced	13.9217	10.2089	8.87515	10.1577	12.3574	13.4087	13.8341	12.0262	15.3872	15.3086	12.5632	11.6871	12.7881	10.3821	12.1918	11.3765	11.0545	14.4911	11.776	9.33744	11.9586	13.2895	7.0875	9.08803	13.2044	12.5726	9.41577	9.46762	9.5785	14.0042	8.78268	8.79481	11.8051	9.33744	8.9676	9.66651	7.20194	12.9683	11.3876	13.9419	11.1035	9.69775	11.0488	8.30476	9.7978
DP02	38.2857	40.7143	Discovery	natural	12.4729	9.94991	8.50987	11.1371	11.8084	13.3666	14.1281	12.4711	15.4817	15.7799	11.5779	11.1259	12.0636	10.4463	12.0021	11.8261	12.7691	14.6849	10.4272	9.40899	11.6979	11.9349	7.89802	8.67827	12.4853	11.5212	9.30539	9.98137	11.2254	13.9971	8.34224	8.93812	11.1843	9.40899	6.5226	9.99761	0.773991	13.353	11.6899	13.7704	11.326	8.57797	11.6237	8.92981	9.27142
DP21	30.4286	38.5714	Discovery	natural	9.55831	9.97607	9.345	10.8941	12.2424	12.8245	13.2131	11.9961	15.0697	14.6662	11.851	11.2516	11.3223	10.9904	11.9913	11.8846	12.462	13.6041	11.034	9.55801	12.4735	13.0999	8.79021	9.66527	13.1108	11.8111	9.29632	11.0754	10.7824	13.83	9.10117	7.36047	11.5795	9.345	9.16531	9.50811	5.52955	13.4326	11.6012	13.1096	9.50427	9.63763	11.0855	8.58656	9.32933
DP21	32.4286	38.5714	Discovery	natural	11.5121	10.2138	8.08081	11.4481	12.0264	13.1839	13.4537	12.4774	14.6534	14.78	11.5511	11.0109	11.217	10.8855	12.0569	11.8734	12.9331	13.5651	10.9509	9.34026	12.6874	13.0049	8.93666	9.52395	12.9124	11.4889	9.26278	9.83888	10.9872	13.6538	9.20917	7.94612	11.406	9.34026	9.19877	9.53034	3.76723	13.5429	11.8573	13.2473	10.0789	9.35273	11.3409	10.8014	9.29076
DP02	20	40.7143	Discovery	natural	13.8421	10.3187	8.00563	10.3264	12.1483	13.1141	13.1471	12.0576	15.3698	15.0552	11.4924	11.4575	12.2731	10.7998	11.9893	11.1847	10.8976	14.5142	11.0189	9.33205	12.4289	12.4717	7.79778	9.57918	13.1161	11.4929	9.31415	8.94723	10.4523	13.616	8.39475	8.90788	11.461	9.33205	8.77926	9.18935	8.79787	12.5913	11.2172	13.8966	10.1026	9.30893	10.3575	7.73667	9.71165
DP16	36.8571	39.1429	Discovery	natural	11.9466	10.2995	9.31721	11.8055	12.8843	12.9282	13.0235	12.1935	15.3915	14.7432	12.2721	10.843	11.9199	10.1651	12.075	11.9493	12.2373	14.0135	11.2233	9.31721	12.1123	12.0684	7.858	8.18116	13.741	12.2388	9.12826	10.8474	10.9126	12.9319	8.74073	8.13513	12.2395	9.31721	8.82481	9.44621	9.19968	13.5301	11.4868	13.8845	10.2983	9.99259	11.3465	5.28697	9.26031
DP15	37.8571	41.4286	Discovery	natural	11.9959	11.2735	2.55455	12.5026	12.1635	13.3588	13.6392	12.0576	15.3376	15.1525	11.2141	11.146	11.7734	10.3492	12.109	11.8031	12.7557	13.517	10.7167	9.23424	12.4782	12.7789	9.60719	9.07374	13.7159	11.7591	9.42758	9.16598	10.7525	12.862	9.32402	6.54084	11.4063	9.23424	5.50621	7.46607	8.71537	13.8529	11.7577	13.4993	10.7577	8.59267	11.3452	4.63108	9.72311
DP11	26.7143	41.7143	Discovery	advanced	10.3393	10.2367	4.34239	11.5058	13.6429	13.5714	13.8498	11.3569	15.5355	15.1707	12.4155	10.5896	11.288	10.3308	12.3461	11.7835	11.0951	13.6817	10.9535	8.05113	12.1577	12.53	8.04776	7.75612	13.3769	12.6157	9.58914	11.3845	10.8427	13.5194	8.00827	6.76922	13.0798	9.27929	8.0873	9.79459	9.02617	12.7937	11.7283	13.8903	11.3509	10.3455	11.1198	9.62582	8.76617
DP03	18.4286	39.8571	Discovery	advanced	12.5746	9.64928	9.24166	10.9583	13.8894	12.5547	13.1999	11.184	14.4134	14.3538	11.3675	11.0344	11.0561	10.8262	12.1346	11.5771	11.6371	13.467	11.8976	8.99501	12.4727	13.0901	8.3602	8.77813	12.7482	11.0595	9.33371	9.43722	10.3667	13.347	8.71836	7.16508	13.391	9.24166	9.41825	8.9678	8.54745	12.4504	11.2661	13.4798	10.6207	9.69302	10.9949	8.24967	8.86408
DP15	35.7143	41.4286	Discovery	natural	13.1098	10.1112	9.27597	11.7907	12.1289	13.0887	13.7789	12.2099	15.5319	15.3231	12.3146	10.6245	11.3599	10.4247	12.3742	11.9872	12.6553	13.2412	10.7911	9.27597	12.4658	13.1128	6.81579	8.60797	13.4248	12.5075	9.67884	8.5181	10.8038	13.072	8.63173	6.72217	11.4536	9.27597	7.20255	9.34892	4.21195	13.7069	11.8795	13.8443	9.98165	9.83985	11.5408	5.76286	9.08304
DP03	21.5714	39.8571	Discovery	advanced	12.3862	9.76656	9.31495	10.7739	13.7003	12.8059	13.31	11.0734	14.9558	14.0084	11.7486	11.2092	11.8294	10.7945	12.398	11.4428	11.4624	14.1384	11.1929	9.52437	12.5217	13.0634	8.14903	8.35374	13.2721	11.4904	9.3391	9.04667	10.1845	13.4516	8.96388	7.62088	13.2428	9.31495	9.78768	9.71965	8.63484	12.5033	11.3171	13.4597	8.78299	9.46647	10.8719	5.00237	9.22245
DP17	28.5714	40.8571	Discovery	natural	13.005	10.5673	9.30761	11.3411	12.3118	13.1588	13.3905	12.0229	15.3968	14.8072	12.0903	11.309	11.5951	10.5552	12.2788	12.1869	11.9139	12.6081	11.0674	9.30761	12.6219	12.5166	7.40743	9.54075	13.2158	12.363	9.53688	9.72884	10.8751	13.0573	8.66016	5.09298	11.6809	9.30761	7.49203	9.27941	9.19165	13.1774	11.3973	13.3032	10.1419	9.61695	11.2468	5.86348	9.7017
DP17	22.7143	40.8571	Discovery	natural	13.0952	10.4713	9.29384	11.9753	13.0279	13.8249	13.8219	12.1393	15.1948	15.1193	11.7121	11.5633	12.1259	10.5495	12.2638	12.166	11.7191	12.9118	11.1168	9.29384	12.5953	12.5655	6.6012	10.0394	13.5167	11.6981	9.42901	8.40256	10.2976	12.9076	9.13428	6.21725	12.4815	2.93976	7.2073	9.18292	8.98803	13.2983	11.2342	13.3764	9.83852	9.36631	10.8216	5.59494	10.2871
DP12	23.7143	40.2857	Discovery	natural	12.4597	10.4871	7.86438	12.7947	12.5486	12.6693	12.8201	12.2699	14.2165	14.2971	11.3759	10.5499	11.0024	10.7469	11.9309	11.5926	11.3658	13.3124	11.1423	9.36408	12.213	12.7275	6.38925	8.22683	12.5111	11.2449	9.26301	9.28794	11.1518	13.7127	8.77693	6.80318	11.8308	9.36408	9.4181	9.57187	9.20857	12.3883	11.5314	13.6338	10.1635	9.47467	11.079	9.72653	8.83161
DP19	27.1429	39.8571	Discovery	advanced	14.1479	10.8459	8.8189	11.325	12.569	13.4272	13.5047	11.757	15.0339	14.595	11.4551	11.7392	12.6085	10.6058	11.8733	11.9445	12.0597	15.1878	11.7788	9.3674	12.0916	13.2781	7.29913	8.70262	13.3112	11.3888	9.45015	10.2802	9.82425	13.5157	8.75202	8.86537	11.828	3.03683	9.12714	8.95861	9.27043	13.4454	11.739	14.0152	10.8992	9.29274	11.4874	6.03206	9.67793
DP03	15.2857	39.8571	Discovery	advanced	13.6981	9.47992	4.09601	8.63264	13.8701	12.9051	13.6096	11.5537	14.6125	14.756	11.5157	10.729	11.2599	10.5288	12.4414	11.3688	11.7933	13.8688	11.3716	9.31747	12.7275	13.4106	8.02494	8.88627	12.915	11.3239	9.32391	8.38895	10.2953	13.5728	8.81463	7.60091	13.4078	9.31747	8.3786	9.44829	8.70856	12.7381	11.3141	13.798	9.77646	10.1918	10.994	5.2634	9.06856
DP04	19.1429	42	Discovery	natural	12.5833	11.7994	6.85331	10.8526	12.1506	13.3029	12.9829	11.9263	14.0288	14.288	12.0445	11.9416	13.0327	10.7597	12.3984	11.4051	11.5494	13.4546	11.0048	9.42828	11.8066	12.2251	6.5643	9.22837	13.8591	12.2211	9.351	8.12728	10.0209	13.9272	8.88103	6.49563	11.421	9.42828	9.45937	10.3202	5.32726	12.265	11.3631	13.9988	10.1637	10.021	10.7811	7.93605	9.64804
DP08	8.28571	40.4286	Discovery	advanced	12.3393	11.3161	9.36396	3.48219	12.7225	13.1445	12.8571	12.172	13.7909	14.1246	11.2478	12.5795	13.1746	11.0754	12.3405	11.1682	11.2649	14.296	11.4006	9.36396	12.5207	12.8899	7.38831	9.7779	13.1902	10.899	9.28737	8.74987	9.57487	14.4805	9.2738	7.99815	12.092	9.36396	9.80348	10.1303	9.47454	11.8568	11.2305	14.6191	9.11575	9.87036	10.4888	9.87324	10.5949
DP15	16.8571	41.4286	Discovery	natural	10.7864	10.9904	9.29328	12.4064	13.7287	13.6823	13.7649	11.9887	15.2862	15.1509	12.2756	12.4614	13.1261	10.8035	12.7326	11.5785	11.3944	14.2138	11.4409	9.29328	12.2105	13.2497	9.04841	8.2869	13.8747	12.3193	9.14323	9.68289	9.64916	13.6671	8.8591	7.59607	13.1497	9.29328	8.76914	10.3208	9.30034	13.3486	11.6093	13.9777	10.2326	10.4222	11.0529	8.06251	10.2397
DP20	34.5714	41.1429	Discovery	advanced	11.5653	10.586	3.83427	11.7814	12.0556	13.2738	13.6061	12.1188	15.3558	15.1474	11.883	11.8482	12.9218	10.5904	12.2843	12.06	12.8714	13.2717	10.8152	9.34025	12.1221	12.3822	7.45099	9.32863	13.6701	12.1565	9.49572	9.23307	10.2954	13.0827	9.59739	6.54507	11.3617	3.12898	9.25606	10.0367	1.16997	13.5956	11.7997	13.7109	9.33958	8.9937	11.7543	6.07905	9.81091
DP01	5.42857	38.7143	Discovery	natural	11.6416	9.82645	9.20336	11.752	12.0225	12.9343	13.3169	12.4102	14.8377	15.0797	12.6357	10.9063	11.9523	10.4853	12.5531	10.8888	11.8873	13.9676	11.2361	9.21369	12.344	12.7029	6.65556	9.94717	12.9687	12.5531	9.62986	8.33731	9.93895	14.8159	8.49936	7.36722	11.5065	9.3893	9.10188	10.7444	2.71326	11.8087	11.3105	14.4769	11.0295	9.53316	9.82922	4.72102	9.63315
DP14	33.7143	38.5714	Discovery	advanced	13.2046	10.4066	3.55962	11.0123	12.3258	13.4353	13.9325	11.8539	15.2173	14.9002	12.1036	11.7174	12.5232	10.6744	12.2747	12.2447	12.528	12.8609	11.2054	9.32936	12.1307	12.8792	6.78069	8.92911	13.4156	12.2135	9.41969	8.99975	11.1245	13.6547	9.00357	6.71066	11.7534	9.32936	6.24539	10.1798	3.25025	13.505	12.0227	13.5639	10.184	9.82468	11.7345	10.8271	9.96073
DP05	20	40.8571	Discovery	advanced	12.4143	10.4221	9.33842	11.7065	13.8876	13.0814	13.214	12.2799	14.3687	14.4618	11.5927	11.9501	12.6088	10.6023	12.0593	12.1361	11.1604	14.0596	11.0894	8.19702	12.1193	12.6731	7.49612	9.24069	13.2654	10.9379	9.6436	12.0775	9.77395	13.5194	8.86025	7.65268	13.4833	9.33842	8.88195	9.81836	9.16554	12.8934	11.5116	13.9893	9.80436	7.75182	10.5954	12.6034	10.2404
DP15	24.5714	41.4286	Discovery	natural	14.7931	11.4198	9.28957	12.0111	12.1899	13.5097	13.8341	12.1476	15.3185	15.3471	11.8349	11.8238	12.4379	10.5834	12.4155	11.7924	11.7382	13.4808	11.5898	9.28957	12.1084	12.9233	7.32772	8.87019	14.1838	11.8213	9.23071	7.4222	9.84573	13.3649	8.7388	6.25876	11.4082	9.28957	8.04047	9.97598	7.48857	13.2828	11.5765	13.8471	9.95854	9.77447	10.5951	10.8318	10.2407
DP04	18	42	Discovery	natural	12.1604	10.4712	3.96772	10.8758	12.1795	12.6282	13.0897	11.9591	14.6636	14.5143	10.6376	10.8199	10.8297	10.8556	11.9169	11.3107	11.3375	13.3814	11.449	9.30043	12.3784	12.8463	6.73616	9.52558	12.4044	10.2603	9.48172	8.92265	10.0055	13.4189	9.07101	6.19175	11.5362	9.30043	8.85364	9.93299	1.75934	12.3482	11.3388	14.172	11.2992	9.62041	10.8847	7.52815	8.37949
DP16	25	39.1429	Discovery	natural	13.8383	10.8309	9.2652	11.3895	13.1942	13.3797	13.6658	11.6321	14.9314	14.6818	11.6206	11.8843	12.9687	10.8758	12.0085	11.7557	11.6853	14.3458	11.2958	9.2652	12.0456	13.1972	6.36249	8.51424	13.4744	11.4965	9.02815	10.6422	10.0645	12.861	8.72789	7.37259	12.6819	9.2652	8.88569	9.94265	9.35759	13.3401	11.1682	13.7687	10.0644	9.78344	11.1727	7.9986	10.2457
DP13	32.1429	37.7143	Discovery	natural	13.4246	9.61467	3.72852	10.8496	11.9852	13.466	13.918	12.8309	15.826	15.2005	12.5557	10.3644	11.2359	10.3069	12.2991	11.8247	12.5514	13.215	10.651	9.36285	12.2079	12.4595	7.63611	8.74668	12.8305	12.4625	9.37702	8.67117	11.8041	13.2594	8.14871	6.67428	11.3773	9.36285	7.33558	9.74907	2.64434	13.4848	11.6895	13.3903	10.8262	10.2744	11.0111	8.89261	8.86793
DP14	9.57143	38.5714	Discovery	advanced	11.083	10.2625	7.3748	10.9411	12.2689	13.7086	13.8458	11.7925	15.061	15.1048	11.4281	10.9067	11.6046	10.6725	12.3552	11.1908	11.1831	13.4509	11.428	9.27203	12.5038	12.6937	5.97171	9.27733	12.8107	11.2683	9.52652	8.66603	9.78117	13.4905	8.88177	5.74863	11.6713	9.27203	9.73704	9.4325	3.20452	12.2513	11.2657	13.8328	10.7304	9.90439	10.6786	11.3035	8.96764
DP20	32.8571	41.1429	Discovery	advanced	13.0656	10.661	6.75911	10.2324	12.0012	14.3702	14.3594	11.9836	15.2805	15.7675	12.4604	11.563	12.371	10.7574	12.6637	11.7455	12.2694	13.8285	11.0682	9.38189	12.4976	12.5121	7.31415	9.26396	13.3297	13.1391	9.38121	11.5141	9.76543	13.7787	9.25874	7.81124	11.0694	2.91137	8.1137	9.86066	8.78403	13.2568	11.5133	13.3849	10.4906	9.59339	11.246	6.16669	10.1986
DP01	12.4286	38.7143	Discovery	natural	11.1995	9.61705	9.27923	11.1474	12.4092	13.1462	13.7925	12.0106	14.9237	15.0546	11.7644	11.235	10.9647	10.9583	12.1662	11.3148	11.3836	14.357	11.8152	9.27923	13.0845	12.9245	7.00878	9.25073	12.4093	11.3717	9.44845	8.20894	9.89254	13.5797	8.77245	7.57273	11.794	9.27923	8.38332	10.3266	6.64978	11.6746	11.1804	14.1544	10.8216	11.0028	10.2871	6.33014	8.55139
DP09	25.7143	38.5714	Discovery	natural	13.5889	10.1926	9.38993	11.032	12.1818	13.7245	13.883	11.3393	15.1688	15.677	13.1054	10.8895	12.0449	10.5966	12.5167	11.6445	11.9404	14.0301	10.9134	9.38993	12.7511	12.1606	8.32628	9.39725	13.3696	13.7428	9.28003	8.5525	10.386	14.0385	8.35064	7.24311	11.4182	9.38993	8.03834	10.3534	9.05065	12.6836	11.3989	13.7614	11.4263	10.7404	11.12	9.44123	9.84213
DP10	25.2857	40.5714	Discovery	natural	13.7933	10.3627	9.33064	8.93143	12.1403	13.0348	13.3549	11.6273	15.6163	15.0936	13.2402	11.021	12.0161	10.6673	12.629	11.5771	11.5086	13.5443	11.5998	9.33064	12.9988	12.5254	7.18542	9.2105	13.6105	13.4117	9.39166	11.6562	10.4236	14.4462	8.31546	6.86402	11.3126	9.33064	9.41092	10.4107	5.38938	12.0125	11.3219	13.5329	10.6058	10.2506	10.9813	7.69543	9.81364
DP10	31.5714	40.5714	Discovery	natural	13.3	10.4878	6.93986	12.2988	12.4935	13.8658	14.0971	11.8122	15.5609	15.4785	12.7124	10.8611	11.6297	10.6279	12.5446	11.8079	11.8093	13.2349	11.2398	9.33007	12.6811	12.7694	7.68712	9.15543	13.1107	13.2774	9.43369	11.3536	10.6233	14.1358	8.71395	6.91627	11.4024	9.33007	8.24936	10.3793	9.2421	12.4015	11.6001	13.3809	10.613	9.56333	10.9487	10.9013	9.52724
DP01	15.4286	38.7143	Discovery	natural	11.619	10.267	9.26068	10.9619	13.8532	12.9316	13.2621	12.0235	15.633	14.8284	11.7828	11.5501	12.5138	10.2105	12.0504	11.6803	11.4444	15.1792	11.32	9.26068	12.7382	12.8881	4.94606	9.37174	12.4837	11.0584	9.45925	10.2223	9.97838	13.2945	8.61841	9.1003	13.3595	9.26068	8.34732	9.1727	9.38116	11.8765	11.1553	14.1509	11.6228	9.40564	10.7814	8.76298	9.65734
DP06	34	40.2857	Discovery	natural	12.0019	11.1229	8.29183	12.6306	12.0038	13.5213	13.6085	12.4309	15.1512	15.1792	12.1489	11.0866	12.0011	10.6614	12.2413	11.4714	12.0142	13.7277	11.208	9.35216	12.0783	12.9639	7.54673	9.22192	13.1758	12.3851	9.28568	10.7246	11.2711	13.6493	8.62677	7.07568	11.3007	9.35216	8.23995	10.8591	6.77202	13.4393	11.6842	13.6428	10.5134	9.42284	11.2198	9.52594	9.79565
DP16	23.7143	39.1429	Discovery	natural	12.8547	10.5741	8.69008	9.99895	12.965	13.429	13.4951	12.1188	15.405	14.9814	12.2586	10.204	11.4901	10.5287	12.1965	11.8458	11.8671	14.3681	11.3717	9.29169	12.4893	14.2208	6.68704	8.67624	12.8547	11.9349	9.02132	11.1761	9.95445	13.1588	8.29914	7.69674	12.3295	9.29169	10.1568	10.5686	9.31075	13.2515	11.0901	13.695	10.3154	9.71099	10.7654	6.46726	9.01118
DP10	36.2857	40.5714	Discovery	natural	11.8253	10.9639	9.36531	9.69243	12.505	13.5713	14.009	12.3904	15.257	15.1851	12.0733	11.6282	12.0772	10.8744	12.2712	11.8294	13.0312	13.6543	11.4152	9.36531	12.1203	12.8084	8.79358	8.29072	13.261	12.2225	9.46216	8.37441	11.1452	14.2023	8.90336	5.03587	11.6123	9.36531	8.44797	9.23179	8.92992	13.358	11.6932	13.6308	10.636	9.88632	11.5814	7.83729	9.9405
DP15	28.7143	41.4286	Discovery	natural	11.4693	10.8854	3.45437	10.9198	12.5713	14.0021	14.1653	12.0944	15.5243	15.476	12.0541	11.5741	12.4844	10.4617	12.6164	11.7918	12.1525	13.5533	11.3535	9.30132	12.5169	13.2878	6.26691	8.6707	13.594	12.1671	9.75029	9.16679	10.1033	13.0517	9.20613	5.99502	11.7632	9.30132	8.94706	9.81103	7.627	13.6565	11.7328	13.833	10.6756	9.5885	11.2	7.23951	9.92156
DP10	24.4286	40.5714	Discovery	natural	13.0019	10.4811	8.98828	11.6149	12.394	13.4964	13.8926	12.0162	15.1705	15.2189	12.6677	10.7907	11.5623	10.8445	12.6421	11.7336	11.4332	13.6993	11.5372	9.33001	12.6053	12.5897	9.32712	9.53452	13.2131	13.0721	9.56113	12.4103	10.4793	14.379	8.62992	7.12795	11.7154	9.33001	9.11844	10.4295	8.20446	12.1275	11.5348	13.6867	10.0896	9.59884	10.7972	11.2592	9.317
DP14	27.4286	38.5714	Discovery	advanced	11.5508	10.432	3.5494	11.7152	12.284	13.6919	14.1346	11.837	15.1627	15.3569	11.8769	11.6599	12.843	10.7173	12.5444	11.742	12.5935	13.1515	11.0024	9.3587	12.2731	12.7845	5.94069	8.44665	13.3568	11.8656	9.59101	9.05032	10.3464	13.477	9.53237	6.57727	11.448	9.3587	5.84075	9.46581	7.75153	12.8876	11.6776	13.3459	10.5323	10.03	11.2907	7.09478	10.5087
DP06	35.1429	40.2857	Discovery	natural	9.98972	10.1278	3.88227	11.9307	13.0027	12.8509	13.1051	12.4168	14.9874	14.5481	11.9028	11.5095	12.1624	10.4289	12.0829	11.9407	12.0312	14.2613	10.8636	9.37369	12.3171	12.9071	7.57603	8.80574	13.3148	12.0973	9.37348	10.4167	11.0917	13.1708	8.52732	7.57906	12.3992	9.37369	7.95201	10.364	9.25144	13.5701	11.7617	13.3808	7.99048	9.32056	10.8461	9.28895	9.48441
DP02	37.2857	40.7143	Discovery	natural	10.8435	10.8547	8.73219	10.7322	12.1581	12.5468	13.2414	12.3893	14.5358	14.6933	11.3227	11.1416	12.0453	10.5844	11.6508	11.6506	11.6617	14.2559	10.7473	9.37371	12.3794	12.7812	6.83482	9.02258	12.6993	11.285	9.19883	9.0627	11.1716	13.7808	8.34049	8.157	11.3978	9.37371	7.87529	9.93979	4.79664	13.0013	11.6427	13.8088	9.48636	9.40734	11.1377	9.51055	9.6464
DP08	14.1429	40.4286	Discovery	advanced	13.5053	10.0115	9.30874	10.0822	14.0053	13.095	13.7042	11.7711	15.1985	14.954	12.5385	11.6364	12.0124	10.9052	12.5091	11.5427	10.6235	13.6735	10.9687	9.30874	12.3539	12.7493	6.20863	8.79831	12.9741	12.1593	9.3603	8.87707	9.48584	14.7282	8.75665	6.31541	13.4838	9.30874	8.8931	10.0359	9.73882	11.6916	11.3483	14.036	10.7478	10.4934	10.6599	8.7976	9.74796
DP06	32.8571	40.2857	Discovery	natural	14.354	10.1921	7.21703	12.2993	12.1806	13.8518	14.0437	12.2845	15.1751	15.3758	12.4088	11.5175	12.0848	10.7512	12.3362	11.7828	11.6134	13.8825	10.7702	9.31691	11.7572	12.687	6.44822	8.58768	13.3493	12.7534	9.42042	11.1808	11.1005	14.146	8.28402	6.78909	11.5326	9.31691	7.91204	10.972	3.99582	13.4457	11.7188	13.4158	10.9792	10.1445	10.8395	7.07635	9.54454
DP08	33.2857	40.4286	Discovery	advanced	11.7923	10.173	2.28806	10.3772	14.0954	13.3728	14.0662	11.994	14.9548	15.2127	11.866	11.2682	11.8232	10.8414	12.1759	12.01	11.9851	13.0629	10.7013	7.73858	12.6515	13.0059	7.21459	8.62828	12.7687	11.6608	9.46629	9.28433	10.086	14.0792	8.58328	6.36878	13.5061	9.32479	8.15816	9.72863	9.56357	12.568	11.7708	13.5004	10.1315	10.04	11.297	5.88139	9.37577
DP07	32.8571	42	Discovery	advanced	13.415	10.3421	9.29202	10.1458	13.0701	13.2616	13.6137	11.9116	15.4767	15.151	12.3852	10.7056	11.5509	10.3788	12.3193	11.7857	11.9891	14.0593	10.4736	9.29202	13.191	11.8688	6.93965	9.2962	13.4878	12.6256	9.12375	9.35813	10.8874	13.9392	8.3143	7.70223	12.3783	9.29202	8.95175	9.64012	9.25664	12.7471	11.4866	14.1323	10.8025	8.15161	10.9048	8.53983	9.62338
DP15	26.5714	41.4286	Discovery	natural	12.8761	10.5848	9.29788	11.7941	12.5993	14.0171	14.4063	11.9567	14.8796	15.4922	11.8059	11.5813	12.3269	10.3391	12.388	11.7389	11.8114	13.7617	11.2903	9.29788	12.7435	13.4116	6.60693	8.05303	13.516	11.7455	9.3436	7.27408	9.88421	12.9596	8.81625	6.3235	11.892	9.29788	8.52692	9.7402	8.20833	13.1939	11.6491	13.8041	11.1809	8.41499	11.0382	10.1412	9.6074
DP04	30.8571	42	Discovery	natural	12.9377	12.2571	7.17546	10.7741	12.2435	13.3539	13.455	11.9288	15.1307	14.9451	12.0614	11.5326	12.6189	10.4371	12.3664	11.2993	11.3464	13.7891	10.441	9.40258	12.2313	11.9647	5.36508	9.72551	13.3447	11.8343	8.95409	7.78014	10.0754	13.8444	8.4214	7.09881	11.4464	9.40258	9.02411	10.0298	8.96081	12.5255	11.4181	13.658	11.0617	10.1534	10.8343	7.43156	9.48729
DP05	40	40.8571	Discovery	advanced	11.8543	10.4707	9.3676	10.1077	12.4475	13.2242	13.7147	12.4188	14.1981	14.9746	11.4005	11.1825	12.4836	10.6487	12.0799	11.9764	12.8742	13.2282	10.8191	9.3676	12.5306	12.5378	4.83147	8.18092	13.3868	11.3156	9.60558	9.27798	10.7971	13.1763	8.77902	5.92893	11.5845	9.3676	9.75255	9.25787	7.77414	13.8391	11.9249	13.9203	9.39437	10.2139	11.1041	7.43677	9.51136
DP07	27.7143	42	Discovery	advanced	14.3591	10.6498	9.41266	10.7498	12.4552	13.5026	13.6112	11.9864	14.9275	15.4579	12.3149	11.0545	11.8807	10.851	12.39	11.4543	11.7578	14.9529	10.9726	9.41266	12.5439	12.5496	5.06717	9.73556	14.046	12.9707	9.3024	10.7376	10.4884	14.0011	8.87163	8.39343	11.5858	9.41266	9.47348	10.5646	8.79396	12.971	11.4305	15.0187	11.2912	10.8962	11.2769	11.853	9.51782
DP19	28.1429	39.8571	Discovery	advanced	12.8643	10.4064	9.35027	11.3487	12.7813	13.4422	14.1608	11.2672	15.2152	15.2397	12.1585	11.4436	12.3809	10.4206	11.9846	11.7764	11.941	15.0814	10.8844	9.35027	12.6317	12.6898	6.92661	8.7651	13.2981	12.0534	9.34745	10.7828	9.51896	13.1643	6.88591	9.14554	12.0707	3.50073	9.35205	9.01996	9.18011	13.6885	11.6479	13.9231	11.5577	8.9397	11.4641	8.06031	9.54365
DP17	15	40.8571	Discovery	natural	10.6464	10.4304	6.19588	10.5789	13.9118	12.9924	13.2996	12.0261	15.5563	14.9547	11.5351	10.9557	11.9982	10.5971	12.3375	11.6755	11.9762	13.2858	11.2031	9.30499	12.74	13.3905	6.27231	9.89673	13.0457	11.2168	9.13382	8.65044	9.9715	13.2953	8.92324	7.1178	13.4301	9.30499	6.94708	9.07079	8.4603	12.9938	11.1734	13.9009	10.2267	10.4527	11.0159	6.7922	9.64223
DP07	28.5714	42	Discovery	advanced	13.3685	10.8912	6.92819	11.3887	12.3022	13.4427	13.6404	11.8701	15.8898	15.3669	12.7236	11.0941	12.1599	10.789	12.5585	11.3055	11.6413	14.6228	10.6718	9.37555	13.151	12.2514	6.61601	9.43989	14.2519	13.2193	9.02601	9.93226	10.5439	13.6523	8.73779	8.46924	11.4438	9.37555	9.84874	10.1356	8.8301	13.0732	11.3952	14.7465	11.412	10.0838	11.0117	8.21242	9.85138
DP03	36.2857	39.8571	Discovery	advanced	10.5866	9.86989	5.28712	7.86061	12.1447	12.9237	13.5353	11.2596	15.1353	14.6953	12.31	10.7368	11.8915	10.4581	12.4625	12.032	12.6682	13.7509	10.6482	9.3018	12.4162	12.9333	8.24549	6.29559	14.126	12.1718	9.55848	8.25323	10.6632	13.1738	8.48623	7.29469	11.5073	6.13945	8.36557	9.4631	8.40874	13.6602	11.6473	13.6325	10.2035	9.03766	11.3993	6.09098	9.1668
DP07	39.4286	42	Discovery	advanced	11.7198	11.1446	6.85542	10.8386	11.9116	12.9372	13.3335	12.0882	15.8239	15.1594	11.2529	11.0136	11.4132	10.7971	11.7197	11.4651	12.9293	13.9078	10.8747	9.36887	12.4587	12.4609	7.02249	9.79147	13.1656	10.8286	9.1916	8.60317	11.0936	14.7398	8.48844	7.14691	11.1886	9.36887	10.085	9.66034	5.05812	13.8322	11.6557	14.2573	11.1497	10.1301	11.1664	8.71482	9.40697
DP03	13	39.8571	Discovery	advanced	9.56828	9.74666	9.30074	9.71505	13.6176	12.9931	13.2334	11.4205	14.2532	14.2719	11.139	10.9832	11.8196	10.8961	12.319	11.0719	11.4668	13.3348	11.5357	7.14405	12.5843	13.5995	7.1633	8.70037	13.4485	10.8851	9.07907	8.96255	9.85772	13.7325	8.91933	6.25665	13.1061	9.30074	7.36134	10.4078	8.42143	12.803	11.1246	13.6875	9.09526	10.1192	10.5947	6.47428	9.3702
DP17	17.5714	40.8571	Discovery	natural	12.8585	10.8469	7.00616	11.8736	13.9621	13.2959	13.8526	11.977	15.0834	15.1295	11.3248	11.2385	11.3427	10.6285	12.1201	11.935	11.6176	14.2149	11.4195	9.34424	12.9479	12.6224	6.84351	9.56165	13.1598	11.0876	9.31327	9.89223	10.3032	13.4729	8.6956	7.13482	13.4842	9.34424	7.45886	9.79736	8.60082	12.921	11.1569	13.6565	10.5689	8.92562	10.8267	6.11227	9.39512
DP06	38.1429	40.2857	Discovery	natural	13.2715	10.4182	9.41225	12.2659	12.0595	13.5223	13.7581	12.2945	15.478	15.4434	12.0195	11.3422	12.1432	10.5703	12.0602	11.6848	12.0386	13.949	10.8026	9.41225	12.1852	12.8772	8.32954	8.84845	13.3359	12.2802	9.1497	10.543	11.198	13.8613	8.33979	6.92755	11.4908	9.41225	8.34999	10.1105	8.83262	14.0977	11.8126	13.5861	10.6854	8.71789	11.0118	7.45071	9.57548
DP21	18	38.5714	Discovery	natural	12.4258	9.94015	9.34646	10.948	12.2385	13.2577	12.9737	11.6073	14.6324	14.7936	12.6428	10.9076	11.7563	10.639	12.5381	11.6354	11.3079	14.715	11.5513	9.34646	12.2884	12.9333	8.5019	9.4628	13.8969	12.5473	9.63847	10.5751	9.77718	14.1731	9.57584	8.82501	11.6329	9.34646	10.5232	10.2083	8.76083	12.3466	11.4505	13.5428	9.89207	9.62052	10.7187	9.80069	9.71287
DP16	27	39.1429	Discovery	natural	12.4737	10.3844	9.4042	11.1393	13.2044	13.4538	13.8629	12.425	15.3016	15.2335	12.3111	11.6231	12.6011	10.611	12.3727	12.0715	11.7337	14.4886	11.9301	9.4042	12.4902	12.6031	7.73762	8.56899	13.1774	12.2082	9.33441	11.8302	9.87598	13.2439	8.72891	8.35533	12.6286	2.63951	9.67565	10.0918	8.97503	12.9953	11.5147	13.6387	9.98352	9.59917	10.8819	10.017	9.50181
DP05	35.2857	40.8571	Discovery	advanced	9.20839	10.42	9.39284	11.0965	12.5639	13.3046	14.0114	12.3173	15.2729	15.4456	12.4455	10.9946	12.0527	10.805	12.4324	12.1438	12.6045	13.1449	11.1453	9.39284	12.4294	13.2028	7.17531	8.31553	13.9387	12.4741	9.52773	9.84167	10.2759	13.9751	8.41953	5.16942	11.7924	9.39284	8.02276	9.85742	7.28777	13.527	11.85	13.7159	10.3722	9.52978	11.1146	8.00873	9.66997
DP14	30.7143	38.5714	Discovery	advanced	13.9823	10.2448	7.33393	10.4267	12.0133	13.6614	14.1049	11.2873	15.5439	15.6533	13.258	11.7159	12.9791	10.5297	12.7973	11.486	12.1554	13.4367	11.2915	9.29958	11.8213	12.5273	4.49489	9.07104	13.7114	13.5204	9.53872	8.52424	10.5043	14.4826	8.69981	6.58614	11.2461	9.29958	7.28293	10.4589	5.08745	13.1974	11.7312	13.7111	12.1868	10.5998	11.6194	6.71962	10.2049
DP03	31.2857	39.8571	Discovery	advanced	14.7216	11.5223	9.25652	10.7393	13.3104	13.6085	14.1315	11.4681	15.8147	15.6004	12.0756	11.0025	11.9868	10.4315	12.4888	11.656	12.0331	13.0975	11.2757	8.48034	12.9006	13.0977	8.01611	8.2256	13.1251	12.1287	9.29342	9.0702	10.6352	13.529	8.783	6.23147	12.7367	9.25652	7.45823	10.0725	8.65476	13.3777	11.3365	13.3919	11.5303	9.45451	11.1112	5.59594	9.14627
DP03	17.1429	39.8571	Discovery	advanced	14.4995	9.80632	9.29058	10.0752	12.9123	13.1297	13.684	11.209	16.2203	15.2276	11.7122	11.1408	11.0893	10.7919	12.0794	11.365	10.9919	13.1927	11.3336	9.29058	12.6758	12.9051	7.66912	5.963	12.2774	11.485	9.27463	8.68045	9.96917	13.5148	8.45529	6.12731	12.3714	9.29058	7.66085	10.2482	8.37552	12.7281	11.0762	13.2085	10.9747	9.49159	10.3899	6.09291	8.81958
DP18	28.4286	40.5714	Discovery	advanced	13.4109	10.4256	9.33709	10.9291	12.3187	12.872	13.4787	12.1009	15.1843	15.019	11.3194	11.7547	13.3233	10.33	12.2123	11.6908	12.4321	13.509	10.6426	9.33709	12.4492	12.8244	8.57185	9.16644	13.3708	11.4027	9.29572	8.22121	11.0678	13.8942	8.87172	5.86571	11.6761	9.33709	9.09008	9.75251	9.45894	12.6665	11.7463	13.936	9.49771	9.27304	10.9851	12.1963	9.66386
DP15	42.7143	41.4286	Discovery	natural	15.6543	10.7283	5.93016	12.1388	12.3852	14.5398	14.6937	12.2193	16.0834	16.3231	12.2085	11.7887	12.9333	10.5678	12.4645	10.8076	7.14622	13.0545	11.7323	9.3848	12.5547	13.4719	6.67517	8.87228	12.4801	12.8288	9.19621	9.00447	8.69542	14.1535	9.21381	6.57306	11.7505	9.3848	8.44946	10.4587	8.12081	12.5671	11.4777	13.5177	11.4092	9.72754	9.669	11.3277	9.93529
DP19	14.1429	39.8571	Discovery	advanced	13.1784	10.525	9.36394	11.3702	12.6901	13.4998	13.6879	11.4301	14.8255	15.3921	12.568	12.0652	13.1246	10.7035	12.3369	11.3927	10.8872	14.5877	11.8679	9.36394	12.398	13.4673	7.33627	10.5355	13.4589	12.4216	9.53683	9.12146	9.19587	14.3922	8.88859	8.48971	12.0774	2.73699	10.3055	9.84415	9.06605	13.02	11.5246	14.1849	11.5322	9.24862	11.1284	11.3928	10.0695
DP17	34.7143	40.8571	Discovery	natural	12.3278	10.5691	9.27336	11.2345	12.2155	13.1251	13.3026	12.3031	14.6244	14.5633	11.8288	11.0905	12.1523	10.9507	12.2464	12.1254	12.5862	12.5085	11.1574	9.27336	12.3713	12.7933	7.20801	9.37966	13.588	11.7656	9.29236	9.02714	11.1076	13.1747	9.61756	8.45806	11.5666	9.27336	6.36216	9.2669	6.64628	13.6391	11.5518	13.5274	8.92972	10.6662	11.4331	7.22615	10.1152
DP17	23.8571	40.8571	Discovery	natural	10.6508	10.5447	5.54231	11.2876	13.8532	13.6982	13.7063	12.3158	15.0386	15.0629	12.1736	11.22	11.8794	10.5207	12.5546	12.2834	11.8187	13.61	11.2744	9.36398	13.0345	12.7079	6.81531	9.58132	13.7807	11.682	9.36884	8.87397	10.3042	12.8721	9.11395	6.19743	13.3297	9.36398	8.28233	9.20411	8.60087	13.0132	11.3914	13.624	10.3633	10.5291	10.9615	7.85601	10.0393
DP11	29.8571	41.7143	Discovery	advanced	12.8875	10.7843	7.91088	11.3016	14.0023	13.5568	14.0897	11.6574	14.8045	15.2832	11.7229	11.0983	11.7307	10.8469	12.2995	11.814	11.581	13.717	11.3693	9.30129	12.884	13.3668	5.84376	7.97559	13.564	11.6949	9.68968	11.5225	11.0858	14.2113	8.38809	6.95383	13.3098	3.54761	6.94769	10.7766	9.10031	12.8273	12.0611	13.7916	10.9858	9.87705	11.157	5.97957	9.30405
DP03	14.4286	39.8571	Discovery	advanced	12.4625	9.76525	9.28189	9.95748	14.1888	12.805	13.1277	11.3436	13.9139	14.1675	11.2212	11.2755	11.356	10.7359	12.1663	11.3366	11.4523	12.9551	11.9608	9.18394	12.747	13.3314	7.61268	8.82034	12.8845	10.5973	9.47542	9.05665	9.99652	13.5606	8.90416	6.00018	13.761	9.28189	9.82153	9.68396	8.01032	12.8555	11.3994	13.6166	9.6087	10.6101	10.6916	7.153	9.32289
DP12	42	40.2857	Discovery	natural	13.1185	10.6147	7.0826	11.3023	12.1919	13.4657	13.4141	12.2865	14.947	15.0743	11.6334	10.8971	11.8272	10.607	12.339	11.1331	7.60996	13.2388	11.0911	9.39068	12.4281	13.1182	6.44732	8.55678	13.0645	11.9503	9.28451	8.92646	8.93672	13.5538	8.79122	6.59329	11.4692	9.39068	8.16998	10.3763	3.81742	11.3721	11.2873	13.652	10.4389	9.33218	9.71022	9.32042	9.49738
DP07	31.7143	42	Discovery	advanced	12.6331	10.2095	9.32557	10.4814	12.5061	13.136	13.145	11.9651	15.509	15.0077	12.5305	10.645	11.7506	10.5788	12.2426	11.4604	11.6802	13.9253	11.0766	9.32557	12.2218	12.1029	7.12832	9.96805	13.8334	12.717	9.23211	8.92499	10.6527	14.2333	8.11672	6.96687	11.6267	3.5293	9.75921	9.60461	8.65701	13.2924	11.4173	14.4062	10.9213	9.67196	11.0193	9.2924	9.41663
DP14	36.4286	38.5714	Discovery	advanced	15.4924	10.3716	6.9009	11.2194	12.0276	14.033	14.6221	12.0063	16.1279	16.0282	12.1161	11.9374	13.4135	10.3625	12.1967	11.6728	12.5039	13.1954	11.0584	9.33645	12.2807	12.6455	5.76686	8.68332	12.9217	12.1136	9.26601	11.2653	10.7505	13.5457	8.78048	5.34088	11.2504	9.33645	7.45637	9.98789	1.78821	14.1601	11.6818	13.4515	12.1341	10.6658	11.6935	10.3521	10.0982
DP14	14.7143	38.5714	Discovery	advanced	14.5556	10.6453	9.33272	10.528	12.3348	13.5429	14.1202	11.657	15.6255	15.6316	12.0414	11.6825	13.0883	10.6723	12.3387	11.2188	10.7748	13.5872	11.3567	9.33272	12.3285	12.9436	6.78964	9.45611	12.9375	12.0938	9.39822	9.18255	9.71604	14.1248	8.76117	7.21375	11.7744	2.59277	7.69623	9.80657	7.80943	12.2481	11.3193	14.0892	11.8488	10.9514	11.289	9.93528	10.2089
DP04	21	42	Discovery	natural	14.5591	11.5893	7.19464	9.89715	12.1991	13.3248	13.8698	11.8714	15.4392	15.4098	11.2652	11.4604	11.8029	10.9224	12.0726	11.2101	11.3471	13.1528	10.9384	9.34513	12.2422	12.2939	6.76338	9.29546	12.2802	11.0493	9.13727	8.96322	9.72831	13.4045	8.95073	6.97195	11.5822	9.34513	8.63584	10.2271	4.10969	12.3149	11.351	13.7869	10.5787	10.4674	10.6305	8.73182	8.82024
DP08	23	40.4286	Discovery	advanced	12.7856	10.9291	9.33338	11.5731	12.6812	13.2611	14.0287	11.791	15.1066	15.1575	11.5105	12.0502	13.3246	10.5808	12.3559	11.6366	11.3021	13.1834	10.7083	9.33338	12.4604	12.8717	7.87152	9.43737	13.4038	11.1089	9.50852	9.63235	9.6739	13.9417	9.51616	8.14675	12.0551	9.33338	10.0105	9.84736	9.67259	12.3604	11.6769	14.1773	11.6495	8.88559	11.4907	6.74375	10.1775
DP18	33.4286	40.5714	Discovery	advanced	11.6214	10.3127	5.76537	9.22198	14.0347	12.6349	12.9056	12.1376	14.7584	14.7664	12.3119	11.7656	12.8046	10.7487	12.3489	12.0468	12.4438	14.1462	11.3178	9.37635	12.3294	12.7031	5.4115	8.65819	14.0898	12.1618	9.42989	8.65475	11.3049	13.6947	8.51244	7.4889	13.2365	9.37635	9.62077	10.3408	8.8967	12.6382	12.0007	13.8696	9.36831	11.3025	11.1819	7.35991	9.64113
DP17	29.5714	40.8571	Discovery	natural	12.3129	10.0172	9.3511	11.1756	13.2895	13.1171	13.374	12.1442	15.0847	15.0006	12.1562	10.6048	11.7861	10.2354	12.295	12.3496	12.2627	13.3134	10.7066	9.3511	12.3924	12.7507	5.51876	9.49427	14.1071	12.0476	9.5071	8.86277	10.6178	13.1263	8.12972	7.0684	12.7086	9.3511	6.75268	9.91642	8.48263	12.833	11.6528	13.7185	10.2438	10.6627	11.4605	11.2796	9.32817
DP15	30.4286	41.4286	Discovery	natural	7.93183	11.2088	9.2971	12.4582	12.4566	13.519	13.6216	12.1931	14.5925	14.8413	11.1337	11.4137	12.352	10.394	12.5261	11.9496	11.9749	14.1534	11.1394	9.2971	12.3549	13.1627	7.56437	8.76247	13.8012	10.7956	9.66865	9.43138	9.94741	12.9092	9.42469	8.05371	11.7951	2.74431	8.61148	8.90353	7.8213	13.5306	11.9504	13.8027	10.2305	9.31651	11.2301	10.3395	9.96604
DP02	19.1429	40.7143	Discovery	natural	12.7812	10.3632	9.3486	10.7529	12.2419	13.449	13.5164	12.4937	15.6561	15.3453	11.1307	11.4454	12.5798	10.7037	12.1046	12.0589	10.564	14.4196	10.7321	9.3486	12.1828	12.9025	7.70625	9.3919	12.885	11.1555	9.40908	9.5118	10.0595	13.5411	8.53082	8.0965	11.5867	9.3486	10.446	9.86794	6.8685	12.4254	11.343	14.4631	11.3159	8.54351	10.5437	8.67443	9.57983
DP02	38.8571	40.7143	Discovery	natural	13.3126	10.4925	7.05017	11.4911	12.1848	13.6135	14.1983	12.4735	15.429	15.5486	12.1884	11.5081	12.6723	10.3265	12.137	12.0199	12.5685	14.6829	10.4577	9.41316	11.9393	12.5669	6.84346	8.51261	13.3716	12.369	9.43744	10.5656	10.8946	13.0959	8.31052	8.07992	11.4828	9.41316	7.70177	10.1879	3.75451	13.1208	11.6725	13.7454	10.704	8.84927	11.2098	5.46367	9.56017
DP21	31.4286	38.5714	Discovery	natural	10.1964	9.99597	7.04243	10.6894	12.3632	12.8193	13.103	12.2607	14.4204	14.6533	11.9943	10.7991	11.6962	10.8761	12.287	12.123	12.6501	13.9509	11.0435	9.33544	12.3948	13.0982	8.75933	9.70048	13.6478	11.6137	9.41677	11.1938	10.5745	13.6183	10.0272	9.37164	11.733	3.84981	10.1226	10.7935	3.18422	13.1394	11.6585	13.4185	9.34396	8.63491	11.2808	9.45715	9.63662
DP08	11.2857	40.4286	Discovery	advanced	15.0701	10.6685	9.36157	10.4459	12.6942	14.3251	14.4362	12.5308	16.4775	16.3865	11.7098	12.3357	13.1514	11.0084	12.2929	11.0556	10.563	13.7478	11.5129	9.36157	12.4631	12.8146	7.13333	9.48882	12.0462	11.512	9.49156	9.71436	8.97485	14.7333	9.01806	6.38686	11.9759	9.36157	9.37036	9.61477	8.96119	11.9918	11.2567	14.1192	12.2081	10.5314	10.4077	6.75069	10.4436
DP20	18	41.1429	Discovery	advanced	14.7105	10.8487	9.73036	11.8006	12.2064	14.196	14.0344	12.0433	15.6002	15.7398	12.4194	10.9717	12.255	10.3046	12.619	11.2374	11.5902	13.3927	10.972	9.33786	12.5878	12.5048	7.51899	9.44499	13.1019	12.2686	9.38526	11.4825	8.92422	13.0694	9.09018	8.16043	11.5058	9.33786	10.0286	9.62709	7.85451	12.7311	11.3408	13.7781	11.5159	9.49076	10.8051	8.47378	9.49903
DP16	22.1429	39.1429	Discovery	natural	15.3382	10.271	9.2784	11.21	12.4814	13.8478	14.5566	12.3563	15.8375	15.9504	12.047	11.7078	11.8711	10.8137	12.3755	11.9425	11.3057	11.5473	11.8328	9.2784	12.2474	17.0546	7.69381	8.22468	12.1413	11.517	9.38312	12.8186	9.55297	13.2402	8.17878	4.95378	11.8518	9.2784	10.0167	10.4448	8.16752	12.9417	11.2328	13.4553	10.5186	9.90081	10.2473	10.0632	9.64388
DP02	27.8571	40.7143	Discovery	natural	14.0812	10.5094	8.72592	11.0544	12.3421	13.7011	13.8616	12.0843	14.8122	15.3771	12.1313	11.5039	12.1842	11.0137	12.3723	11.4932	11.0688	14.0836	11.5756	9.31671	11.9469	13.1415	8.15243	9.21896	13.2208	12.0836	9.60162	10.0153	10.6488	13.6617	8.93517	7.92824	11.73	9.31671	7.23575	10.2051	9.00055	12.4945	11.5518	14.002	11.0671	9.41481	10.8639	6.83538	9.76953
DP03	8.42857	39.8571	Discovery	advanced	12.0227	9.69753	9.25771	9.04735	13.8326	12.7051	13.3562	11.7653	14.3001	14.2923	10.9837	10.8391	10.9257	10.694	11.9828	11.2456	12.0733	12.9911	11.5394	9.60905	12.5938	13.0604	7.63125	8.97044	12.1056	10.2769	9.19146	8.43474	9.95302	13.9087	8.39634	6.27307	13.4063	9.25771	7.48936	9.23411	7.98407	12.6852	11.1152	13.8901	7.32207	9.38106	10.1034	4.62203	8.39221
DP17	11.8571	40.8571	Discovery	natural	11.9856	10.8921	9.23196	11.7265	12.5021	13.2354	13.6536	11.3008	14.9466	14.1955	12.2121	11.4435	12.1852	10.8656	12.5459	12.1145	12.8783	13.8694	11.4251	9.23196	13.7108	12.7695	7.36852	9.49457	14.2772	11.8507	9.59815	9.59634	9.85749	14.2296	9.05209	6.06951	12.1591	9.23196	7.97986	9.79729	9.17022	13.0538	11.4653	14.5966	7.02519	10.7798	11.3201	8.50203	9.69612
DP12	30.5714	40.2857	Discovery	natural	12.5953	10.3497	5.70557	12.6004	12.6467	13.1244	13.6121	11.8258	14.3867	14.8893	12.2443	11.0631	11.7683	10.5308	12.0844	11.8702	11.4854	13.3415	10.9293	9.42593	12.1803	12.557	7.37456	8.27951	13.4113	12.7444	9.48004	9.61165	11.16	13.8996	8.49137	7.56058	11.5313	9.42593	7.93065	10.0112	8.59083	12.8177	11.8027	13.6194	10.756	9.9686	11.5422	9.72402	9.16505
DP05	23.1429	40.8571	Discovery	advanced	7.17509	10.4021	9.32034	11.7374	12.7172	13.374	13.7819	12.3335	14.7437	14.7512	11.0995	11.2544	11.6974	10.632	12.2111	11.8528	11.8345	14.2941	11.3276	9.32034	12.3853	13.002	7.78318	8.66848	12.7918	11.5864	9.45081	11.7584	9.70821	13.5976	9.34014	8.18524	12.0558	9.32034	9.50662	10.1831	8.99589	13.0103	11.6117	13.9668	10.4523	9.91045	10.9043	7.42039	9.55255
DP18	36.4286	40.5714	Discovery	advanced	12.8749	10.3712	9.3613	10.5931	12.5419	13.1681	13.3947	12.0186	15.2883	15.1491	11.4591	10.6066	11.5745	10.6293	11.9164	12.0005	12.6345	14.4511	10.9318	9.3613	12.4222	12.5017	5.52331	8.16794	12.98	11.7232	9.32099	10.2933	11.2678	13.547	8.38557	8.10494	11.6951	2.7433	9.33325	9.73099	9.20536	13.0262	11.972	13.6432	9.76273	9.60343	11.0966	6.39695	8.85809
DP03	27.1429	39.8571	Discovery	advanced	11.2206	9.88334	9.29384	10.8762	12.9641	12.5773	13.3588	11.4604	15.102	14.6136	11.1285	11.1959	11.4208	10.915	11.9631	11.8109	11.7396	13.1699	11.7784	9.29384	12.538	13.22	8.00034	8.35274	12.9275	10.7396	9.56499	10.1353	10.5931	13.7993	8.61059	6.84287	12.3304	9.29384	6.78723	9.16285	8.6229	12.8856	11.5134	13.3124	10.358	9.22036	11.0393	8.13916	8.6169
DP01	28.4286	38.7143	Discovery	natural	12.9783	10.4531	9.31849	11.4059	12.2252	13.914	13.8853	12.0155	15.372	15.247	12.2808	11.3573	12.7544	10.5196	12.3247	11.819	12.0403	13.9083	11.2228	9.31849	12.2351	12.3638	7.17435	8.98872	13.3646	12.5926	9.33757	9.10925	10.4905	13.338	8.53662	7.03443	11.6076	9.31849	8.49904	9.86663	7.17607	12.6031	11.5092	14.1932	12.07	10.5525	11.5274	6.51014	9.98988
DP14	20.5714	38.5714	Discovery	advanced	12.4657	9.94827	6.85121	10.0918	12.5706	13.7468	14.304	11.6497	15.218	15.0907	12.8392	10.6968	11.801	10.5002	12.5921	11.9766	11.6836	14.2226	10.8216	9.27233	12.2026	12.7829	6.75798	8.56387	13.7232	12.8623	9.50656	8.99721	9.81899	14.14	8.66663	7.10456	11.8489	9.27233	8.5911	10.0569	1.83171	12.4644	11.6561	13.6734	10.818	11.1328	11.0993	7.16215	9.24077
DP04	12.7143	42	Discovery	natural	13.7418	11.9826	9.3766	11.7811	12.1957	13.1808	13.3368	11.8345	15.4174	15.1353	11.9999	11.7308	12.7099	10.6363	12.3156	10.9042	11.0297	13.7743	10.6499	9.3766	11.9347	12.4956	5.63378	8.8088	12.9759	11.978	9.51318	8.0576	9.19046	13.6452	8.68889	6.46573	11.6221	9.3766	9.67961	9.97431	8.79198	12.2059	11.0652	13.7373	11.0569	9.89712	10.3237	5.84232	9.41029
DP16	32.7143	39.1429	Discovery	natural	13.6102	10.3309	9.33671	11.1887	12.2827	13.7517	14.2556	12.2194	15.4038	15.3737	12.4925	10.8517	11.7306	10.5533	12.3496	11.917	12.2414	14.2059	10.8871	9.33671	12.3112	12.247	7.84617	8.58675	12.9355	12.3839	9.42603	9.36347	10.3768	13.4672	8.67687	7.18072	11.4945	9.33671	6.99838	9.70472	9.0217	13.2503	11.4565	13.4045	10.2816	10.6398	11.0789	9.5189	9.09255
DP15	40.8571	41.4286	Discovery	natural	12.8229	10.916	6.46882	12.304	12.2355	13.496	13.8947	12.2135	14.8701	15.4644	12.0455	11.2481	12.3501	10.9113	12.4345	11.8617	12.7642	13.3989	10.9199	9.38039	12.0561	12.4906	6.28514	9.10942	14.0176	12.0945	9.29466	8.02113	10.5428	14.1966	8.66907	4.49071	11.4353	5.60508	6.73796	9.6203	8.79909	14.1831	12.0035	13.7539	10.1288	9.2782	11.2823	7.3575	10.1137
DP02	13.2857	40.7143	Discovery	natural	7.97806	10.4199	9.30242	9.50148	12.313	12.6725	12.9907	12.0093	14.4974	14.4108	10.4065	11.3252	12.1941	10.7578	12.0711	10.8544	11.1754	14.3178	10.9891	9.30242	12.6948	12.9852	6.73646	9.96803	12.5166	10.0867	9.19042	9.24189	9.73259	13.7608	8.6456	7.45477	11.7503	9.30242	8.66884	10.1099	8.69282	12.6137	11.1476	13.9619	8.0209	8.75454	10.1781	9.46482	9.47756
DP10	35.7143	40.5714	Discovery	natural	12.8547	11.0028	9.35096	7.06916	12.272	12.7062	13.002	12.0884	15.2498	14.8579	12.38	10.9092	11.8097	10.5918	12.1459	12.0031	12.6777	13.7018	11.0955	9.35096	12.5832	12.6646	8.19589	8.98531	13.7591	12.6741	9.45746	12.1242	11.1382	14.0158	8.69283	7.65773	11.4635	9.35096	9.25678	10.3767	8.9692	13.6149	11.6847	13.6152	10.0299	9.98742	11.453	5.43378	9.50698
DP21	41.4286	38.5714	Discovery	natural	12.3286	10.2999	6.56739	10.9336	12.2702	13.5815	13.2323	12.5594	14.1512	15.0945	12.1237	11.4751	11.8744	11.3779	12.6386	10.913	7.7393	14.275	11.1866	9.37252	12.0812	13.0448	9.29603	9.90138	13.0129	12.1306	9.70264	12.1245	8.84474	14.0324	9.58835	8.63277	11.5332	9.37252	9.04656	11.5684	1.07674	12.9717	11.4414	13.3843	9.05531	8.91351	9.90633	7.54805	9.67831
DP16	39	39.1429	Discovery	natural	12.2133	10.9596	11.6617	12.8134	12.337	13.1638	13.6445	12.1045	14.4816	14.7953	11.6028	11.9059	12.8633	10.728	11.9966	12.0464	12.8655	15.0853	11.0755	9.36545	12.2701	12.6255	8.01527	8.38307	13.3695	11.9846	9.51599	12.1081	11.1084	12.5521	9.19655	9.66621	11.5297	2.68728	10.0041	9.74834	9.30685	14.01	11.7481	14.1423	8.15701	10.402	11.5377	5.81285	9.75194
DP08	17	40.4286	Discovery	advanced	13.1583	10.6947	9.33336	11.1187	13.1609	12.7652	13.4691	12.0953	14.4839	14.626	11.7654	12.4428	12.5464	11.447	12.4026	11.6692	10.6072	13.6985	11.1518	9.33336	12.156	13.2239	6.31215	9.6401	13.1128	11.1799	9.62898	8.55975	9.40253	14.5768	9.29997	7.25156	12.4036	9.33336	9.18695	9.77271	9.39641	12.5676	11.5356	13.8313	9.36203	9.03615	10.6466	7.60173	10.1878
DP13	31.1429	37.7143	Discovery	natural	16.3184	9.96495	6.20034	10.2975	12.2504	13.5786	13.95	12.7568	15.6579	15.509	12.5758	10.5547	11.317	10.2239	11.9653	11.7936	12.3094	13.8652	11.7656	9.41741	12.3614	12.9746	7.50561	8.73369	13.0316	12.8011	9.50752	8.55741	11.8641	13.212	8.51759	8.25013	11.5126	2.45227	8.77434	9.45503	8.84774	13.3326	11.572	13.4247	11.0903	9.61008	10.9478	6.27791	9.71051
DP05	34	40.8571	Discovery	advanced	12.635	10.3032	9.34763	11.2561	12.337	13.8193	14.0866	12.4715	15.7507	15.5476	11.8605	10.9405	11.4198	10.435	12.068	12.0661	12.2016	13.5815	11.2046	9.34763	12.5517	12.8195	6.91377	8.11133	13.0994	11.5938	9.47643	10.0671	10.1696	13.1455	8.56275	7.08282	11.7349	9.34763	7.84005	9.14121	8.75344	13.3701	11.6974	13.6821	11.2807	9.83725	11.2197	9.01461	8.89689
DP18	24.4286	40.5714	Discovery	advanced	15.0204	10.6078	9.35638	9.99705	12.231	13.5299	14.2288	11.9302	16.0849	15.8383	11.3739	11.7039	13.1333	10.2966	12.2625	11.5323	11.7202	13.0663	10.4726	9.35638	12.3719	12.7107	6.87292	8.07135	13.0135	11.3812	9.04283	8.89883	10.4043	13.3736	9.03716	5.20198	11.4882	9.35638	8.88197	9.48701	8.85268	12.2795	11.3617	13.6182	11.7303	10.4879	10.6889	8.05239	10.0922
DP20	38.1429	41.1429	Discovery	advanced	12.8011	10.8986	9.31348	11.6109	11.9648	13.4251	13.6503	11.8072	15.5886	15.44	11.1471	11.5297	12.5264	10.9179	12.159	11.7266	13.205	13.2563	10.996	9.31348	12.0826	12.1028	7.55545	9.50371	12.9658	10.7286	9.28411	9.22795	10.0524	13.1068	9.92848	8.39516	11.1841	2.87873	9.00438	9.35888	9.18907	14.0336	11.7363	14.0269	11.4667	9.15432	11.645	6.3033	9.92944
DP01	16.4286	38.7143	Discovery	natural	11.2651	10.3246	9.27481	11.3861	12.761	13.1398	13.3049	11.899	14.5511	14.8779	11.5468	11.6946	12.9288	10.6944	12.0765	11.558	11.4035	13.1447	11.5483	9.27481	12.2365	12.8392	5.26283	9.04518	13.3075	11.2017	9.45442	9.02223	9.80306	13.6693	8.86365	5.83918	12.172	9.27481	7.39813	9.99018	6.75129	12.357	11.2096	14.2815	11.3125	9.50798	10.7273	5.5316	9.70048
DP05	9.14286	40.8571	Discovery	advanced	11.849	10.6615	9.36247	9.07695	12.5902	14.1308	14.6636	12.3164	15.1615	15.3882	12.2825	10.6785	11.549	10.411	12.441	11.6887	10.7595	14.35	11.6939	9.36247	12.3554	12.8907	5.70586	9.303	12.7774	12.2704	9.30751	10.3532	9.04238	14.1451	8.58242	7.30406	12.0668	3.50715	11.8358	9.91856	7.86661	12.714	11.2347	13.9533	9.5608	10.9921	10.3826	7.75003	8.90913
DP04	10.8571	42	Discovery	natural	13.1967	11.6744	9.36635	9.09077	12.3668	12.8196	13.1969	11.9446	14.8709	14.7343	11.5526	12.3472	12.3644	10.5864	12.0805	11.2235	10.7999	13.398	11.0373	9.36635	12.0652	12.7554	4.48189	9.82107	12.7291	11.371	9.34268	9.16249	9.23526	13.9066	8.8622	7.04661	11.7181	9.36635	9.50189	9.66907	9.26714	12.3355	11.0385	13.7719	10.1038	9.91481	9.20898	8.68663	9.63461
DP16	28.7143	39.1429	Discovery	natural	14.4692	10.4906	9.30771	10.3082	12.3247	13.311	13.9983	12.2964	15.376	15.2355	12.4658	10.9473	12.0045	10.499	12.5183	11.9338	12.0252	14.4624	11.041	9.30771	12.256	12.1148	7.10148	8.74558	13.5093	12.322	9.44902	10.101	10.0892	13.5583	8.37086	7.39604	11.5628	9.30771	7.61821	10.5069	4.86052	13.719	11.4431	13.7773	10.7079	10.7481	11.2616	8.33353	9.42904
DP12	28.1429	40.2857	Discovery	natural	15.5213	10.2497	9.36351	11.8816	12.6831	12.9778	13.2352	12.1702	14.0956	14.391	10.6926	10.5194	11.1108	10.7828	11.9846	11.7014	11.846	14.0031	10.7925	9.36351	12.8595	12.9131	7.60726	7.87059	12.751	10.4432	9.3933	10.1046	11.2801	13.7144	8.83071	8.50199	11.9492	9.36351	8.58218	9.30613	8.27579	12.8831	11.8887	14.0327	7.98012	9.01586	11.8719	8.73184	8.42474
DP06	29.8571	40.2857	Discovery	natural	12.2334	10.6437	9.35442	13.073	12.3254	13.4107	13.4401	12.1809	14.4204	14.5446	12.0621	11.4629	12.7229	11.0111	12.1937	11.8169	11.7315	14.1258	10.8903	9.35442	12.2169	12.9969	7.14216	9.36794	12.6433	12.2396	9.45555	10.6568	11.0944	14.0833	8.61283	7.47204	11.6285	9.35442	8.43014	10.3343	8.66749	13.5733	11.8619	13.2424	9.0374	10.2269	10.5531	6.10215	9.71617
DP09	27.4286	38.5714	Discovery	natural	12.3395	10.3871	9.3431	10.1894	13.4964	13.3207	13.4733	11.3428	15.2335	15.2838	13.044	11.062	12.5468	10.7197	12.4899	11.9742	12.234	13.5242	11.228	7.74079	12.1571	12.4176	7.81554	9.18098	13.7554	13.2529	9.48119	8.92295	10.3539	14.3918	8.76689	6.9701	12.7583	9.3431	4.83453	10.2184	8.16717	13.0734	11.5449	13.7498	10.9542	10.6695	11.0237	7.97154	10.1793
DP10	19.5714	40.5714	Discovery	natural	13.892	10.4449	9.31203	10.9307	12.3622	13.407	13.7469	11.1669	15.7124	15.5296	12.7068	10.9559	12.0004	10.8284	12.6442	11.5519	11.1715	13.3168	11.3014	9.31203	12.2073	12.716	6.47869	8.9236	13.5936	12.8468	9.24912	11.9048	9.90499	14.4292	8.58152	7.1843	11.5692	9.31203	9.61806	10.358	9.17836	12.1319	11.3574	13.7614	10.8428	10.4336	10.5878	9.49545	9.51947
DP15	38.5714	41.4286	Discovery	natural	10.9511	10.9341	6.59801	11.2943	12.5402	13.6276	13.6845	12.2316	14.7631	15.0115	10.7683	11.3573	11.79	11.0217	11.9641	11.7576	12.9695	13.7216	10.8367	9.29643	12.8072	12.7538	6.50417	8.56957	13.2111	10.9268	9.70958	9.29429	10.4775	12.9629	8.22185	5.89943	11.6951	5.8598	6.2642	8.77479	8.16786	14.1911	11.9223	13.8065	10.4214	8.20954	11.3592	10.0724	9.7024
DP13	33.1429	37.7143	Discovery	natural	11.425	10.2509	6.67623	10.846	12.6921	13.3514	13.5064	12.8392	14.9857	14.6131	11.865	10.6423	11.3258	10.3553	12.1614	11.8297	12.5945	12.7221	10.8877	9.29914	12.2198	12.7161	7.14152	8.1614	13.3768	11.8154	9.18176	8.74684	11.868	12.8203	8.63399	5.24336	11.9975	9.29914	8.69464	9.5419	8.90677	13.4915	11.7644	13.4776	9.34822	8.96678	10.9393	7.92357	9.35063
DP03	29	39.8571	Discovery	advanced	12.0995	9.87035	9.23545	10.7742	13.7094	12.9593	13.6472	11.3628	15.1596	14.8835	11.101	11.0409	11.7052	10.5892	12.1423	11.7411	11.5785	13.8675	11.4312	8.0436	12.5358	13.3705	7.66066	8.04056	13.018	10.8386	9.44539	8.65157	10.5894	13.4803	8.51253	7.41045	13.2029	9.23545	8.44859	9.82892	8.52126	12.8114	11.4313	13.4327	11.1412	8.88634	11.0918	7.37555	8.66004
DP09	33.2857	38.5714	Discovery	natural	12.6759	10.2986	9.30768	10.4693	11.9453	12.9596	13.4735	11.6231	15.5974	15.4743	12.8897	10.7206	12.0953	10.4094	12.46	11.7618	12.6687	13.6412	11.1448	9.30768	12.3271	12.3654	5.9294	9.79043	14.0288	13.0686	9.48532	8.63639	10.6422	14.4373	8.15858	6.99445	11.145	9.30768	5.09774	10.6553	7.18648	13.1987	11.5364	13.6569	10.998	8.72916	11.2354	10.5573	9.92694
DP01	27.5714	38.7143	Discovery	natural	10.7653	10.322	6.28318	11.0841	12.3204	13.3777	13.8193	12.0646	15.3076	14.972	12.0894	11.3343	12.3635	10.6684	12.385	12.102	11.4597	13.7135	11.1196	9.27908	12.6577	12.7817	9.04192	9.49023	13.2218	12.2047	9.41617	9.72886	10.6932	13.304	8.76514	7.15076	11.8064	9.27908	6.58081	10.0256	4.03782	12.6913	11.5679	13.6198	10.611	10.0268	10.664	9.9435	9.5788
DP14	23.7143	38.5714	Discovery	advanced	12.4411	10.9613	9.29603	11.1046	12.1423	13.4681	13.8957	11.509	15.3349	15.0888	12.1149	11.9373	13.2549	10.5762	12.4079	10.3022	11.4116	12.944	11.5379	9.29603	11.9155	12.7655	7.11676	10.0175	13.2118	12.2452	9.32452	8.67895	9.60688	14.3324	9.22728	5.65563	11.4035	9.29603	7.21127	10.1442	2.68684	12.9791	11.3716	13.4734	11.4452	10.2988	10.9601	8.44323	10.3569
DP08	15.2857	40.4286	Discovery	advanced	12.9197	10.1857	9.33398	10.5121	13.2159	13.2018	14.1427	11.9172	15.9948	15.6302	12.4606	11.7143	12.3331	10.7546	12.7755	11.5454	10.7977	13.7962	10.9847	9.33398	12.6422	12.7543	6.75648	9.78489	13.2971	12.1552	9.52115	9.73175	9.47922	14.5019	8.9889	5.75041	12.5772	9.33398	9.12385	10.0843	9.17407	12.3035	11.3905	13.9932	11.5454	10.2024	10.4917	8.88469	9.83869
DP02	14.1429	40.7143	Discovery	natural	11.5398	10.6601	6.97504	11.1883	12.5446	12.684	12.8843	12.3111	14.5887	14.0401	10.1498	10.9948	11.9057	10.6946	11.6462	11.0895	11.3803	14.8921	10.8428	9.41862	12.9354	13.3106	6.94054	9.94705	13.0489	9.73008	9.27719	9.37886	10.3845	13.6883	8.49902	9.04373	11.9937	9.41862	9.72698	7.24185	9.90051	12.4335	11.3858	14.6027	9.48	9.31951	11.2457	9.26777	9.03591
DP04	25	42	Discovery	natural	13.1401	12.3114	9.39851	10.8817	12.2509	13.1543	13.4635	11.647	15.1873	15.183	11.1638	11.1719	12.0765	10.7621	12.058	11.591	11.6673	13.9992	11.0231	9.39851	12.0904	12.2253	7.73706	9.3437	12.6751	11.1942	9.41928	8.8841	10.2204	13.3942	8.97542	7.82408	11.6043	9.39851	9.19344	9.28656	9.76041	12.1073	11.575	13.6981	10.4917	10.8547	10.6702	6.84386	9.26709
DP04	46.1429	42	Discovery	natural	13.0429	10.5501	4.50469	9.52051	12.2703	13.9944	13.8026	12.9181	15.1558	15.6494	11.699	11.2554	12.1342	10.8717	12.5877	10.727	8.59605	13.229	11.4586	9.45048	12.3966	12.9448	7.60313	9.00099	12.9944	11.823	9.56262	9.60441	8.77285	14.1361	9.22847	6.11923	11.4657	9.45048	9.5181	10.29	4.47666	10.3215	11.4001	13.9346	11.6568	9.83265	10.0124	10.7351	9.65162
DP17	14	40.8571	Discovery	natural	12.955	10.476	9.35514	12.0973	12.34	13.1811	13.4764	12.1	15.4691	15.4923	11.9208	10.78	11.3771	11.0319	12.158	11.6654	12.0341	13.1414	11.3296	9.35514	12.7003	12.7829	6.70153	9.1359	12.9506	11.8499	9.56763	8.14954	10.2774	13.6521	8.79537	6.05148	11.742	9.35514	7.12841	9.6301	9.46153	12.8697	11.2451	14.064	10.623	9.48908	10.9324	9.61451	9.10461
DP17	33.5714	40.8571	Discovery	natural	12.8137	10.4144	9.41741	11.7293	13.5225	13.179	13.5779	12.2337	15.0895	15.2897	11.7958	11.4932	11.563	10.9757	12.1584	12.5465	12.064	13.2385	11.0962	9.41741	12.5783	12.33	7.93793	9.70869	13.5282	11.7558	9.36312	8.94549	11.1012	13.0347	9.05785	6.79263	13.0231	9.41741	7.67545	8.82841	8.53098	13.5386	11.7005	13.6093	10.9873	10.1144	11.4848	7.54281	9.61513
DP15	17.7143	41.4286	Discovery	natural	12.1878	10.8478	9.36389	12.2189	12.9626	13.585	13.3558	12.0564	14.9326	15.1668	11.4881	11.9165	12.5824	11.1253	12.2841	11.7429	11.7432	14.3378	11.7465	9.36389	12.1456	13.2965	7.00036	7.70362	14.1871	11.2199	9.73798	9.50232	9.65402	13.6356	8.97841	8.37122	12.2762	9.36389	7.98399	10.0911	9.73425	13.4017	11.7816	14.2899	9.65305	9.22726	11.2855	5.58895	9.90943
DP13	29.1429	37.7143	Discovery	natural	12.588	10.1884	9.39766	10.4775	12.096	12.8793	13.0112	12.5962	15.0885	14.849	11.9721	10.9448	11.9697	10.6555	12.1201	11.8447	12.4711	13.2756	11.0706	9.39766	12.1469	12.7755	7.344	9.0862	14.1101	11.9001	9.80899	8.34909	12.1757	13.9067	8.39564	5.41639	11.4447	9.39766	8.33248	9.59911	6.10865	13.3202	11.8777	13.941	10.0362	9.69715	11.3113	7.85575	9.61831
DP03	19.4286	39.8571	Discovery	advanced	13.3617	9.90723	9.41012	8.94396	12.3157	13.757	13.6185	11.8554	15.9637	15.4061	11.846	11.6295	12.2624	10.7964	12.4665	11.5921	11.5555	13.8009	11.0432	9.41012	12.277	13.2212	7.42261	8.24117	13.5265	12.1132	9.48544	8.8747	10.189	13.738	8.83489	7.6337	11.7364	9.41012	8.99058	9.4546	7.96555	12.4711	11.3962	13.7553	12.1356	9.80022	11.0436	7.70791	9.86108
DP05	29	40.8571	Discovery	advanced	13.5884	10.5649	9.41201	10.8984	12.0767	14.1068	14.0937	12.135	16.0858	15.6118	13.1091	12.2241	12.6705	10.4931	12.4925	11.9549	11.3764	13.5207	11.1295	9.41201	11.922	12.569	6.698	8.28774	13.5747	13.4698	9.43641	9.96863	9.93189	13.6098	8.31313	7.11985	11.4204	9.41201	8.05659	9.7594	7.5688	12.8732	11.4653	13.1943	12.0216	10.4638	10.8464	7.82168	9.94795
DP05	13.1429	40.8571	Discovery	advanced	13.2929	9.89129	9.41972	11.2075	13.123	13.6895	14.3231	12.3429	15.8799	15.4202	11.2689	11.3916	11.4399	10.459	11.9158	11.6682	10.2984	13.8339	11.9299	9.41972	12.3482	13.8219	8.24304	8.10842	12.1552	10.6964	9.25888	10.0096	9.45602	13.5304	8.78211	7.56114	12.704	9.41972	9.36253	8.67774	9.34596	12.5637	11.3474	13.6939	11.1923	9.09439	10.6232	10.5454	8.89103
DP03	20.1429	39.8571	Discovery	advanced	12.2612	9.7291	9.41181	11.344	13.8328	12.6751	13.1363	11.9756	14.8769	14.6461	11.2602	11.5399	12.2938	10.9263	12.1003	11.7541	12.2694	14.4993	11.5518	9.41181	12.6031	13.4155	7.90417	7.60468	13.4711	10.6949	9.34603	9.24951	10.5306	13.1473	9.17285	8.43114	13.4073	9.41181	9.97311	9.54661	8.88676	12.6228	11.6019	13.7891	10.4082	9.72814	11.2015	7.62372	9.40132
DP10	39.7143	40.5714	Discovery	natural	11.2381	10.3989	8.45163	10.6562	12.6014	13.1262	13.1208	11.8868	14.239	14.0354	12.2222	10.8338	12.0914	11.3362	11.8709	12.1831	13.5836	13.3791	10.9867	9.40562	12.3173	13.084	7.55585	8.29088	14.8223	12.2904	9.89207	10.8414	11.5356	13.9041	8.75786	7.03612	11.6952	9.40562	9.25215	9.27913	10.4395	12.8987	12.1358	14.4524	7.36962	9.62612	11.9054	5.6134	9.68482
DP14	29.5714	38.5714	Discovery	advanced	12.5655	10.4517	2.96996	11.247	12.4568	13.569	14.228	12.1646	14.8122	14.9425	11.9469	12.1308	13.1178	11.0051	12.3717	12.2259	12.522	13.5009	11.0062	9.37276	12.6417	13.133	5.53318	8.96979	12.7133	12.1605	9.88721	8.99806	10.8491	14.0771	8.93657	6.39894	11.7827	9.37276	7.25857	10.1368	3.88208	13.2078	12.0894	13.471	8.54084	9.2175	11.1666	8.51211	10.3439
DP17	36.8571	40.8571	Discovery	natural	12.4124	10.224	9.37798	12.4068	12.4537	12.9138	13.3336	12.2201	14.9642	14.8452	10.9718	10.6634	11.1783	10.8519	11.9833	12.7388	12.9435	13.4422	11.9978	9.37798	12.4957	12.7132	8.09408	8.58388	13.2169	10.4529	9.57265	9.58092	11.3553	12.8642	8.85582	6.67996	11.9039	9.37798	8.9405	7.75579	4.44212	13.6095	11.9127	13.8561	10.6161	9.54567	11.7153	5.7531	8.50337
DP13	15.4286	37.7143	Discovery	natural	13.3707	9.947	6.46772	9.78396	11.992	13.6503	14.0427	12.0472	15.8628	15.7518	12.9755	10.6018	11.4346	9.53429	12.3766	11.3336	10.6964	14.4648	10.698	9.40863	12.2249	12.3133	7.48751	10.3857	13.0952	13.4802	8.72884	9.9124	10.4307	13.7725	8.44441	8.29025	11.4608	9.40863	9.03661	10.1603	8.17893	12.1952	11.1727	13.7406	10.3549	10.656	9.74985	6.15352	9.11951
DP17	16.5714	40.8571	Discovery	natural	12.8755	10.6309	9.36391	10.3794	12.2132	13.1067	13.5063	11.8856	15.476	15.0991	12.3366	11.3546	12.5886	10.0696	12.311	11.643	11.8479	13.2154	11.6025	9.36391	12.8074	12.9197	6.12801	9.63778	13.5137	12.2068	9.24593	8.17368	10.2793	13.3574	8.45427	4.9535	11.5762	9.36391	7.6529	9.51081	8.44582	12.8882	11.1199	13.7198	10.5087	9.87968	11.114	9.94065	9.73105
DP17	12.8571	40.8571	Discovery	natural	12.6289	11.3316	8.18872	11.1403	12.0439	13.5297	13.4152	11.9225	15.329	15.2776	12.4553	11.2426	12.038	10.6473	12.4504	11.5376	12.0959	13.3565	11.289	9.37168	12.5013	12.5023	6.37351	9.83981	13.5539	12.3994	9.46652	9.56192	9.83036	13.5101	8.68465	6.38709	11.5658	9.37168	8.68844	10.1248	7.62934	12.613	11.1205	14.0354	10.3963	9.95568	10.7564	11.5449	9.89096
DP02	40	40.7143	Discovery	natural	13.0076	10.1953	3.84882	10.4238	12.1725	13.2581	13.8604	12.0655	15.0954	15.4496	11.3456	10.9409	12.1767	10.3201	11.796	11.7856	12.1935	14.6721	11.0787	9.47129	11.7004	12.7366	7.80051	8.7585	12.5918	11.273	9.408	10.8648	11.087	13.5135	8.27553	8.66386	11.5731	9.47129	6.32677	10.5962	3.04827	13.044	11.6728	13.8659	10.8426	7.88497	11.0657	10.2022	9.25472
DP04	39.8571	42	Discovery	natural	13.5402	12.3661	9.46603	11.5177	12.0529	12.8907	13.3817	11.6178	15.4268	15.2572	11.0996	10.1067	10.6487	10.2324	11.7225	11.5987	12.4862	13.7988	10.3403	9.46603	12.3528	12.3841	4.15979	9.02125	12.7095	10.8645	9.08016	9.58984	10.9159	13.166	8.59608	7.17847	11.377	9.46603	9.88936	8.79561	9.99967	12.8621	11.7819	13.7353	11.1035	8.95043	11.2788	8.5199	7.05152
DP05	15.2857	40.8571	Discovery	advanced	12.0591	10.3523	8.16872	10.0671	12.4175	13.1911	13.726	11.908	14.6663	14.8433	11.6831	12.7471	12.4802	10.5194	12.2818	11.8638	10.4197	14.1772	11.2687	9.36166	12.4282	12.6771	7.91169	8.85806	13.045	10.9149	9.51704	11.4648	9.2598	13.5342	8.92324	7.33561	11.942	3.52752	9.419	10.6679	4.38426	12.9338	11.3858	14.0934	9.56953	9.6595	10.4701	13.2116	9.93752
DP19	29	39.8571	Discovery	advanced	12.8386	11.0379	7.87005	10.8224	12.3332	13.3388	13.2596	12.0687	15.1892	14.7701	12.2609	11.8436	12.6642	10.2535	12.2094	11.8921	12.2059	14.4533	10.9567	9.42501	11.7201	12.668	5.57269	9.14958	13.9466	12.4538	9.46578	9.55427	9.78636	13.4103	8.8182	8.30656	11.5887	3.49641	10.4505	10.4011	7.59431	13.6232	11.8662	14.1113	11.4554	8.69851	11.5919	9.01251	10.2318
DP18	37.4286	40.5714	Discovery	advanced	13.8048	10.0181	9.44725	11.624	12.1666	13.5798	14.1923	11.7508	15.993	15.4973	12.9689	10.637	11.3225	10.0676	12.2099	11.9045	12.7362	13.3428	10.9191	9.44725	11.8526	12.4049	6.98202	7.83108	13.326	13.6689	9.36485	9.06049	11.3544	13.5992	8.58889	6.85431	11.2834	9.44725	8.55986	9.78779	7.33319	12.9693	11.86	13.6314	11.4795	11.1187	11.1061	6.20885	8.33989
DP13	24.8571	37.7143	Discovery	natural	11.5059	10.3557	9.42198	11.4905	12.9701	13.492	13.6835	12.4066	14.9382	14.3915	11.5989	11.4113	11.2061	10.209	12.0149	11.7651	12.4176	12.782	11.6917	9.42198	12.4812	13.2493	8.35491	8.68794	13.0376	11.3643	9.15543	8.79032	11.4654	13.6623	8.91668	6.38531	12.3263	9.42198	8.09914	9.69628	9.63589	13.1587	11.5709	13.4646	9.53195	8.85739	10.9785	5.65086	8.92479
DP17	42.5714	40.8571	Discovery	natural	12.348	10.6325	9.36827	11.2478	12.715	13.1042	13.5044	12.4132	14.7004	14.5725	11.7258	11.4056	11.3936	11.0571	12.1669	11.341	9.52427	13.0533	11.8895	9.36827	12.8027	13.4982	8.39676	9.72949	11.7114	11.5398	9.38989	8.99649	8.23736	13.7903	8.9761	4.55037	11.9769	9.36827	7.64361	10.3818	4.97845	11.5837	11.4414	13.3736	7.74418	9.30295	9.42539	6.45895	9.87587
DP08	16.4286	40.4286	Discovery	advanced	13.0206	10.4993	9.41471	12.2589	12.5126	13.3663	13.6718	11.7675	15.3141	15.1315	13.0912	11.2965	12.1666	10.8733	12.8285	11.4463	11.0873	13.7675	11.4456	9.41471	12.1933	12.6109	6.08457	9.47752	13.2248	12.9196	9.44937	9.08096	9.32073	14.0737	9.09832	6.99899	11.9221	9.41471	9.38816	11.1366	10.3432	12.157	11.4932	13.6269	9.50929	10.1441	10.3426	6.63466	9.81648
DP17	31.7143	40.8571	Discovery	natural	12.596	10.1387	9.35645	11.1346	13.4285	13.1392	13.5843	12.0869	14.9361	14.8539	11.9139	11.0763	11.4665	10.25	12.1757	12.4755	12.0758	13.609	10.9488	9.35645	12.7839	12.5871	6.60531	9.75703	13.1383	11.5937	9.63604	8.96957	10.8799	12.9497	8.89412	5.01562	12.889	9.35645	7.19538	10.5625	8.87944	13.4249	11.6117	13.492	9.63576	9.9437	11.1729	9.7527	8.9768
DP18	34.2857	40.5714	Discovery	advanced	12.8092	10.6192	9.46786	9.45242	12.5123	12.9486	13.5559	11.9676	15.0566	15.1826	12.5369	11.4763	11.9687	10.6523	12.509	12.0256	12.612	13.5015	10.8257	9.46786	12.1721	12.4922	7.91783	7.9112	13.8896	12.8023	9.5872	9.09348	11.5874	13.9267	9.12784	6.87057	11.4878	9.46786	8.42805	10.5215	4.79396	12.6352	12.051	13.7503	10.0273	9.67559	11.1491	7.54273	9.28864
DP16	33.7143	39.1429	Discovery	natural	13.4895	10.8616	9.42446	9.86043	12.3818	13.7137	14.2198	11.9485	15.4572	15.6243	11.7571	11.762	12.656	10.6339	12.0886	12.1214	12.4222	14.7435	10.7549	9.42446	12.1	12.4559	4.86638	8.44573	12.959	11.7536	9.29192	10.7992	10.7446	13.8831	8.49396	8.46848	11.6638	9.42446	8.45609	9.73289	8.14024	13.6056	11.738	13.7172	10.3841	9.26738	11.3355	7.66422	10.0356
DP10	18.5714	40.5714	Discovery	natural	13.0613	10.1772	9.39125	10.3546	12.3802	12.6384	12.9278	11.4798	15.2782	14.819	12.7552	10.9285	11.8313	10.7473	12.3965	11.4285	11.2974	13.8471	11.0868	9.39125	12.3202	12.8313	5.5622	9.02968	14.0594	12.9396	9.82637	11.7622	9.97192	13.9541	8.54423	6.87706	11.6892	9.39125	9.94615	10.3579	10.229	11.7134	11.4105	13.8794	10.304	10.4442	10.6331	10.9537	9.4638
DP07	33.7143	42	Discovery	advanced	13.2145	10.5399	6.7739	10.2826	12.1537	12.9234	13.1148	11.7801	15.4716	15.0755	11.8491	10.9952	11.1728	10.7333	11.9725	11.6833	12.1965	14.4248	11.736	9.43347	12.263	17.2801	5.92033	9.6406	13.0086	12.3362	9.18061	10.1759	11.0397	13.3379	8.25242	8.08203	11.4022	9.43347	9.9946	9.92283	7.89619	13.0847	11.464	14.2648	10.7048	11.1598	11.0878	8.03056	9.10661
DP11	38.7143	41.7143	Discovery	advanced	13.5179	10.3903	9.40604	12.2541	12.1074	14.0817	14.3104	11.8969	16.0305	16.0258	12.2495	11.0275	11.7056	10.5304	12.1919	11.7857	12.0034	13.5707	11.5936	9.40604	12.1813	15.955	3.87977	7.90423	13.031	12.712	9.1313	11.6921	11.5956	13.4261	8.27118	5.95006	11.4701	2.54132	7.28537	10.4973	6.85352	13.3315	11.7675	13.4074	11.718	9.83792	11.2047	5.36555	9.15188
DP19	19.1429	39.8571	Discovery	advanced	12.692	10.8133	7.9712	11.1281	12.2216	14.1949	14.0604	12.0712	15.2069	15.2832	12.1628	11.9796	12.4515	10.6923	12.3963	11.5091	11.2773	14.8529	11.0093	9.4605	12.2867	12.532	6.1483	9.38031	13.2028	12.0161	9.42542	8.86888	9.27091	13.5002	8.61029	8.76671	11.5543	9.4605	9.19053	10.0044	7.56951	13.0132	11.5868	13.9231	11.7115	9.81951	11.5433	8.82195	10.7194
DP03	28.1429	39.8571	Discovery	advanced	12.9474	9.54342	9.35756	9.82237	13.416	13.0873	13.8784	11.1208	15.4099	15.1883	12.2428	11.0447	11.6338	10.6029	12.2415	11.695	11.596	14.2294	11.7161	9.35756	12.4933	12.5782	7.69752	7.59733	13.0368	12.091	9.22672	8.80855	10.4667	13.1737	8.87811	8.01609	13.024	9.35756	9.6176	10.0031	9.35337	12.7453	11.3942	13.2142	10.7697	8.76993	10.8307	7.55866	9.02366
DP17	39.7143	40.8571	Discovery	natural	11.6046	10.286	2.43782	11.9375	12.3497	13.186	13.6688	12.2475	14.8765	14.3856	11.6101	11.8336	11.8997	10.8569	12.1179	12.5192	13.2356	13.0583	10.9479	9.36768	12.5722	12.5594	5.454	10.3594	13.8746	11.4618	9.49624	8.13552	11.1038	13.758	8.80465	6.13859	11.5915	9.36768	7.37616	9.72585	4.70849	13.7571	11.8715	13.9717	8.69988	9.62598	11.8267	5.37536	9.50904
DP09	9.28571	38.5714	Discovery	natural	12.595	10.7174	9.40552	9.95843	12.43	13.8814	13.7706	12.1968	15.0182	15.1882	12.1253	11.1999	12.0061	11.2781	12.4112	11.4015	11.5911	14.1715	11.1952	9.40552	12.1797	12.6465	6.84468	9.05258	12.3371	12.189	9.45153	9.00259	9.49582	14.2592	8.28047	7.60175	11.7658	9.40552	7.92636	10.9638	9.47406	12.8383	11.3527	13.6967	9.48026	9.94832	9.48331	5.68953	10.117
DP11	20.1429	41.7143	Discovery	advanced	12.6693	10.6328	7.74645	12.2406	12.5268	13.2127	13.6429	11.7945	15.1011	15.1021	11.9882	10.6277	11.3484	10.3127	12.2566	11.5131	11.2789	14.156	11.3212	9.35254	12.0822	13.0845	7.10505	8.06844	13.0099	11.6202	9.17714	11.7111	10.1729	13.9738	8.64912	7.49811	11.7765	9.35254	7.93335	11.259	9.73786	12.742	11.7447	13.7575	11.0399	9.90901	10.5797	5.57931	8.35639
DP01	21.8571	38.7143	Discovery	natural	13.4951	10.113	9.35769	9.98502	12.3005	13.8221	13.8088	11.9536	15.996	15.5225	12.6896	11.186	12.2221	10.2127	12.2395	11.719	11.5803	13.1687	11.0876	9.35769	12.3849	12.6536	5.32291	8.60406	13.2873	13.2454	9.39991	9.30436	10.0866	13.2292	8.3519	6.44574	11.7731	9.35769	7.08279	9.35423	9.58701	12.4769	11.2439	13.8063	11.812	10.1112	10.8449	7.46054	9.21259
DP10	16.5714	40.5714	Discovery	natural	13.3011	10.1105	7.18793	10.084	12.3596	13.2741	13.3437	11.5095	15.5844	15.1672	12.9323	11.1281	11.6097	11.0397	12.6039	11.4083	10.4801	13.6437	11.3495	9.41636	12.3866	12.9515	7.37205	9.53439	13.5061	12.8787	9.42576	11.2438	9.77126	14.6497	8.33218	5.32763	11.6641	9.41636	9.36021	10.5059	9.35781	11.712	11.4321	13.6992	9.98634	9.90659	10.5733	9.31883	9.30724
DP13	23.4286	37.7143	Discovery	natural	13.1198	10.0517	5.57022	12.1336	11.9205	13.6856	13.768	11.9889	15.7021	15.5553	13.1249	10.9202	11.6307	10.3005	12.6472	11.6508	11.5984	13.2108	10.9431	9.4915	12.3054	12.9454	7.03607	8.51436	13.5586	13.2203	9.22588	9.70732	11.2011	13.4696	8.44058	5.46253	11.1451	9.4915	8.91892	10.8769	6.63229	13.0448	11.4479	13.2509	10.9672	9.7648	10.5488	5.19926	9.37717
DP08	37.4286	40.4286	Discovery	advanced	13.0068	9.98049	5.69003	10.7734	12.4348	13.3103	13.8541	11.9931	15.3234	14.8831	12.6919	11.2502	12.031	10.6894	12.4464	12.071	11.8891	13.114	10.8206	9.40622	12.638	12.8333	4.42257	8.68865	13.6147	12.683	9.29903	9.59231	10.5011	13.9644	8.65276	5.26329	11.7339	9.40622	9.14482	9.94355	7.89269	12.8659	11.852	13.4358	10.1988	10.0549	11.4855	8.12214	9.4872
DP17	27.5714	40.8571	Discovery	natural	11.6561	10.8092	9.40083	11.7908	13.081	13.0479	13.0541	12.004	14.3695	14.553	11.7862	11.5822	12.465	10.6464	12.1371	12.4566	12.0533	13.2961	11.1551	9.40083	12.6358	12.5561	4.26984	10.4096	14.0423	11.1525	9.71367	8.67071	10.6383	13.3358	8.9823	5.16594	12.4941	9.40083	7.88407	9.10102	8.33822	13.4616	11.6202	13.5356	8.14112	8.76921	11.0989	9.37472	10.4135
DP19	17.1429	39.8571	Discovery	advanced	13.0698	10.241	6.57583	11.3408	12.4519	13.3534	13.6783	11.5249	15.4993	15.1058	12.9581	11.5502	12.4742	9.78684	12.4032	11.5915	11.2584	15.1063	11.6152	9.41649	11.8984	13.0597	7.47925	8.80354	13.8467	13.2601	9.07368	11.0025	9.16899	13.648	8.54359	9.16239	11.8894	9.41649	9.63397	10.1903	9.7798	12.8221	11.6197	14.3403	11.8002	10.5842	11.1831	7.69556	9.75639
DP01	34.4286	38.7143	Discovery	natural	12.5144	10.1063	9.4231	10.8537	12.9407	13.2052	13.3801	12.2118	15.0915	14.9435	12.226	11.0119	12.1462	10.3902	12.3708	12.2304	12.4307	13.6217	11.2597	9.4231	12.3834	12.7073	8.27138	8.85029	13.6529	12.4415	9.2596	9.19084	10.9471	13.3433	8.78647	5.54647	12.5058	9.4231	7.20104	9.4506	8.44613	12.9886	11.6916	13.7402	10.2929	9.80267	11.2347	7.32016	9.55945
DP06	32	40.2857	Discovery	natural	13.0668	10.1121	6.62169	12.3859	12.1472	13.7694	13.9999	12.2138	15.5501	14.7128	12.4189	11.735	12.1769	10.8839	12.1512	11.8384	11.469	13.9456	10.933	9.44926	12.4106	12.5096	5.36771	10.1213	13.4128	12.6799	9.32443	10.1989	11.2581	13.8266	8.40389	7.48098	11.6347	9.44926	8.01836	9.13909	8.02661	13.5431	11.7937	13.4492	9.67307	10.3553	10.9524	6.73038	9.4408
DP17	31.1429	40.8571	Discovery	natural	12.9511	10.7659	9.41268	11.2963	12.3886	13.9165	13.9454	12.2428	15.4744	15.518	12.3993	11.3912	11.9291	10.3981	12.1513	12.2614	11.8335	13.5818	10.8346	9.41268	12.5515	12.5194	5.50199	9.34994	13.0342	12.4231	9.46272	8.33754	10.6493	13.9696	8.78956	6.75624	11.7655	9.41268	5.79681	10.3253	8.979	13.2254	11.51	13.0592	10.2939	9.80474	10.8876	7.88141	9.78234
DP12	26.7143	40.2857	Discovery	natural	13.2895	10.5634	9.51583	10.5886	12.3955	14.1065	13.7329	11.9505	15.8568	15.5599	12.817	11.1329	12.2047	11.0189	12.4672	11.6581	11.7396	13.3695	11.2769	9.51583	12.1883	16.4012	6.53732	8.40244	12.8948	13.4204	9.10686	9.23202	10.9225	13.836	8.11339	6.70545	11.6257	9.51583	8.84495	10.904	8.94649	12.5161	11.3246	13.1146	11.5212	9.81886	11.2066	7.84312	10.4507
DP09	11.7143	38.5714	Discovery	natural	13.1242	10.1923	9.43641	9.37527	13.3618	13.9948	14.0277	12.2291	15.8494	14.9251	12.0573	11.0641	11.354	10.4004	11.9259	11.1043	11.4795	13.5337	10.9335	9.43641	12.5717	12.8645	7.28428	9.92703	11.9624	12.0099	9.11923	8.44294	9.66692	14.2489	8.19233	6.14424	12.7883	9.43641	8.24605	9.43103	8.63475	12.4652	11.1089	13.7888	11.5873	9.15365	11.0223	8.56806	9.06889
DP09	20.2857	38.5714	Discovery	natural	12.5382	10.5929	7.82004	10.6182	12.5979	14.0013	13.7113	12.0025	15.2424	15.0809	12.7318	11.8843	12.5571	11.0423	12.5393	11.6573	11.817	14.4057	11.1619	9.44581	12.4792	12.4775	7.94158	8.95478	13.5038	12.8192	9.56507	9.19765	9.86672	14.0278	8.40022	8.42269	11.7341	9.44581	7.32273	10.2707	8.92871	12.7443	11.3854	13.8072	10.9126	10.1307	11.2655	8.86845	10.8234
DP05	16.4286	40.8571	Discovery	advanced	12.5267	10.3658	6.85331	11.1857	12.9466	13.287	13.3066	12.288	14.2419	14.2886	11.9304	11.4948	11.8187	10.5697	12.3339	11.9544	10.6594	14.6452	11.7343	9.18523	13.0535	13.5252	6.84336	8.37352	12.365	11.3425	9.6227	10.5059	9.35691	13.6421	8.66673	7.62144	12.4466	9.18523	7.17566	9.19223	9.08792	12.5087	11.5919	13.6183	7.01485	10.1149	9.9154	8.68457	9.00007
DP08	20.2857	40.4286	Discovery	advanced	13.3738	10.8751	9.22376	10.433	12.5788	12.9829	13.6062	11.7767	15.0754	15.1052	12.1787	12.5843	12.705	10.7368	12.6914	11.8564	11.0972	13.5825	11.0863	9.22376	12.8833	12.8122	8.98026	9.64103	13.0542	11.8533	9.6266	9.16772	9.53998	14.5456	8.94752	6.18059	12.0337	9.22376	10.1434	10.4142	7.0797	11.6589	11.6994	13.8133	9.68357	10.1075	10.7693	9.66975	10.1435
DP01	31.4286	38.7143	Discovery	natural	12.9247	10.5335	9.23175	10.9204	12.3676	13.413	13.6312	11.86	15.191	15.106	11.8665	11.3416	13.0922	10.4082	12.4788	11.8662	12.7145	13.1862	10.986	9.23175	13.2726	12.5669	7.38828	9.24694	13.3195	11.8701	9.31586	11.2309	10.7778	13.442	8.76673	6.58287	11.7776	9.23175	8.12479	10.2669	8.98737	13.1243	11.6575	14.6354	11.8788	9.84867	12.0258	8.32961	9.75535
DP19	22.4286	39.8571	Discovery	advanced	12.7865	10.6695	5.56344	10.6319	12.545	12.9681	13.2688	12.057	15.3042	15.0183	12.1937	11.4961	12.3761	10.4007	12.1698	11.7359	11.6813	14.3983	11.7382	9.31445	12.4904	13.1873	8.27308	9.42611	13.3436	12.1777	9.55582	9.28613	9.61328	13.8059	8.86088	7.53264	11.8886	9.31445	10.3947	9.54068	5.29473	13.4586	11.6548	14.0996	11.153	10.1406	11.5581	8.80567	9.9885
DP03	10.5714	39.8571	Discovery	advanced	11.3277	9.83275	9.22076	9.63946	13.8339	12.6923	12.9494	12.0887	15.3843	14.609	10.7175	11.7795	11.4388	10.7655	12.1995	11.2561	11.9257	13.7581	11.3362	9.7283	12.7764	13.44	7.61783	8.38937	12.708	10.3934	9.37225	8.5513	9.68462	13.3744	8.81426	6.28678	13.4211	9.22076	10.8888	9.25439	8.43519	12.968	11.1436	14.0079	10.1102	9.67419	10.937	7.20508	9.25652
DP02	24	40.7143	Discovery	natural	10.9302	10.1989	9.24548	10.9288	12.26	12.4188	12.779	12.2192	14.661	14.6251	10.8203	11.0272	11.7015	10.7571	11.7932	11.4872	11.2689	14.8202	10.5611	9.24548	12.2199	12.6148	8.52501	9.47911	12.9605	10.5317	9.202	8.75601	10.763	13.2089	8.51333	7.53572	11.5809	9.24548	9.5983	9.94651	9.00469	12.9755	11.506	14.3799	10.5406	9.49873	10.9745	9.42952	8.99322
DP13	18.8571	37.7143	Discovery	natural	12.2574	10.0027	8.14086	11.5664	12.3417	12.628	12.917	12.1898	15.4875	14.9477	11.075	11.2534	11.0222	10.7409	11.7917	11.2398	11.3785	13.0535	11.7516	9.22469	12.5718	13.6229	7.50583	9.17303	12.9542	10.7293	9.58194	8.07529	10.9142	13.5058	8.73335	6.17285	11.6722	9.22469	7.57185	9.56675	9.00946	12.7355	11.2269	13.6196	10.7935	9.85134	10.6801	8.13996	8.95947
DP12	32	40.2857	Discovery	natural	12.0492	11.4538	9.48071	10.9457	12.2597	8.28736	8.14478	11.8115	15.1471	14.9679	8.80728	4.90138	10.109	10.884	10.2484	11.6862	11.9093	13.8412	11.712	7.95471	12.411	12.0886	7.20891	9.32464	13.7529	9.31188	9.38928	11.9094	11.3734	13.7822	6.46149	6.28292	11.3761	9.48071	8.65211	9.36296	8.45786	10.2048	11.6001	13.8922	11.3771	7.53259	12.0336	7.33182	7.9485
DP09	40.7143	38.5714	Discovery	natural	12.641	10.7901	9.33763	11.3793	12.2435	14.4162	13.9384	12.435	15.4892	15.8506	12.7398	11.0486	12.259	10.7347	12.7154	10.4863	8.087	14.7972	11.3611	8.45052	12.9191	12.5952	6.18599	8.86985	13.1351	13.034	9.33688	9.19973	8.79828	14.4709	8.74591	8.40398	11.4606	2.45175	8.00626	10.659	4.0688	10.8037	11.3709	14.2236	11.4475	8.86122	10.0686	9.40629	9.94715
DP14	15.7143	38.5714	Discovery	advanced	12.413	10.4318	9.2492	7.84307	12.4031	13.6009	14.0077	11.7704	15.4648	15.0459	12.4515	11.6369	12.831	10.4112	12.1893	11.6322	10.9041	13.5972	10.8164	9.2492	12.15	13.0116	4.67136	8.82296	13.499	12.6261	9.3984	8.50529	9.80091	14.0585	8.78687	6.65452	11.7996	9.2492	7.49989	9.35706	7.15036	11.9542	11.4899	13.9049	10.5928	10.1164	10.8757	5.74989	9.75075
DP11	11.7143	41.7143	Discovery	advanced	12.263	10.5703	9.17693	9.38596	13.6001	13.0617	13.4584	12.1116	14.2385	13.8596	11.2744	11.2602	12.0461	10.8473	12.1588	11.0861	11.5085	14.1423	11.7387	9.17693	12.6875	13.1174	7.4819	9.72594	12.7447	10.7826	9.5911	10.8576	9.87907	14.0065	8.70907	7.31133	13.0937	9.17693	9.40901	10.4587	9.57847	12.1804	11.4817	14.5161	6.8651	9.15844	11.1912	12.844	9.2446
DP01	32.4286	38.7143	Discovery	natural	13.1886	10.2375	9.19615	10.5993	13.2639	13.1021	13.4569	12.0474	14.6043	14.4424	12.529	11.341	12.2864	10.7025	12.354	12.4049	12.9699	14.4199	11.248	9.19615	12.2951	12.5581	5.68846	9.22129	12.955	12.5643	9.76481	8.48821	10.7866	13.2379	8.4969	7.50085	12.8376	9.19615	7.13944	9.2039	9.15208	12.9075	11.7648	13.5306	9.20616	9.92609	10.9916	8.36755	9.24692
DP21	37.4286	38.5714	Discovery	natural	12.1653	10.6514	2.79618	10.7642	12.2759	12.5823	12.709	12.1934	14.612	14.3227	11.9295	11.1908	11.4432	10.9457	12.2234	11.9027	13.8767	14.4872	10.9627	9.28576	12.2043	12.8817	8.59006	9.84914	13.5187	11.9647	9.18746	11.3189	10.8107	13.6523	9.11935	8.44455	11.3384	2.43785	9.42162	9.78651	1.3053	13.8606	12.0043	13.5424	9.18189	8.80748	11.4433	7.37055	9.31143
DP13	36.2857	37.7143	Discovery	natural	13.0026	9.82897	7.54261	11.4145	12.1288	12.9201	13.1728	12.6397	15.3059	15.1491	12.1345	10.2267	11.3138	10.2692	12.0881	11.6882	12.8817	12.2378	10.7002	9.30409	12.2061	12.7829	7.96775	8.36902	13.8245	12.2678	9.39735	8.77515	12.3639	13.8836	8.18887	7.69649	11.3678	9.30409	7.96949	9.72546	9.09463	13.7172	11.9917	13.773	9.68437	10.4772	11.3256	9.36328	8.92887
DP20	22	41.1429	Discovery	advanced	13.3936	10.7652	9.78623	11.6533	12.3424	13.4663	13.2874	11.4093	15.795	15.3707	12.5885	11.0997	12.3109	10.608	12.2363	11.8266	11.9883	14.3333	10.7537	8.247	13.0797	12.7201	7.16135	9.09875	13.9753	12.8475	9.63426	9.27292	9.2504	13.0723	8.90887	7.99008	11.7213	3.36999	9.59862	9.54319	7.40819	13.3489	11.4917	14.1644	11.3118	10.0198	11.3317	8.55824	9.77311
DP21	21	38.5714	Discovery	natural	12.4678	10.3825	4.54373	11.2089	12.4145	13.64	13.0439	11.7879	15.9494	15.3278	12.2159	11.3793	12.0222	10.7743	12.438	11.6982	11.5601	13.8432	11.2793	9.34659	13.1327	12.8776	8.13713	9.51169	13.9838	12.2939	9.40859	10.6188	9.78163	13.5767	8.95517	6.8773	11.7276	2.94323	9.60657	10.2453	1.6619	13.4151	11.4639	13.6051	10.7627	9.51897	11.1505	9.00539	9.61322
DP11	17.7143	41.7143	Discovery	advanced	11.3845	10.6992	10.262	12.9531	12.3499	13.291	13.5132	11.8857	15.2655	15.1461	11.6892	11.2006	11.7201	10.8745	12.2392	11.4443	11.3293	13.9157	11.1967	9.25257	12.3472	13.1731	6.33309	8.05682	13.2208	11.5739	9.58415	11.3921	10.3042	13.8283	8.7757	7.19154	11.8466	9.25257	8.71671	10.7544	9.67365	12.5702	11.7005	14.0532	11.3311	9.47607	10.8246	7.29779	9.34308
DP01	22.7143	38.7143	Discovery	natural	12.5273	10.0505	9.31938	10.0089	13.6651	13.1283	13.5288	11.9723	15.614	15.0516	12.3432	11.0724	11.8452	10.5491	12.1392	12.0571	11.6884	13.3714	10.9922	9.31938	12.2979	12.6156	7.01404	9.17296	13.2075	12.209	9.56898	10.1426	10.243	13.402	8.48504	5.90432	13.3209	9.31938	7.87627	9.09159	8.95379	12.5158	11.3397	14.3479	11.9051	9.84561	11.266	9.21594	9.10558
DP05	24	40.8571	Discovery	advanced	12.0753	10.1324	8.26167	11.8372	13.4563	13.3245	13.8676	12.2933	15.5311	15.3675	11.8161	11.4072	11.8197	10.6363	12.2213	12.0788	11.5773	13.9935	11.641	9.3067	12.3142	12.7135	6.45882	7.81264	13.138	11.6908	9.34545	9.31152	9.6647	13.572	8.99225	6.94593	12.9225	3.01108	8.5916	9.57672	8.92011	13.177	11.4679	13.4877	11.3289	10.0873	10.6186	7.43542	9.20114
DP05	33.1429	40.8571	Discovery	advanced	13.9208	10.3371	9.31229	10.4332	12.4203	13.5685	13.9726	12.209	15.082	15.5572	12.4948	11.0754	12.1411	10.305	12.459	12.1825	12.2217	14.1757	11.4927	9.31229	12.218	12.6176	6.96385	8.06505	13.3764	12.3459	9.68113	11.2443	10.2352	13.207	8.84156	7.45689	11.8366	9.31229	7.9694	9.62206	3.8656	13.2274	11.6821	13.4129	11.2768	9.44106	10.9356	6.41249	9.81562
DP17	39	40.8571	Discovery	natural	12.3096	10.6115	5.05681	11.4374	12.1864	12.8141	13.3816	11.8584	14.5871	14.9574	11.6082	11.2433	12.0004	11.0899	12.0582	12.2686	13.4945	13.0031	10.9312	9.2546	11.7149	12.348	4.41682	9.32457	13.6259	11.6391	9.37414	8.39929	11.2882	13.7495	8.79521	7.37499	11.4813	9.2546	8.20143	9.79585	6.8792	13.9215	11.6726	13.8486	9.76997	9.81908	11.7498	5.5568	9.88754
DP12	34	40.2857	Discovery	natural	11.8029	10.5065	4.06611	11.9639	12.3498	12.9309	12.8797	12.0144	14.538	14.7311	11.3744	11.2043	12.2256	11.1025	11.8641	11.9753	12.3679	14.17	11.0698	9.3434	11.7455	12.2804	4.9226	8.01874	13.4122	11.6615	9.40551	10.2943	11.5767	14.1815	8.51336	8.49597	11.4991	9.3434	8.66448	9.94063	8.76692	13.0539	11.7974	13.8951	10.923	10.5196	11.9758	6.0995	9.32451
DP08	36.5714	40.4286	Discovery	advanced	13.9671	10.4195	4.917	10.2335	12.1746	13.3022	13.8419	11.9072	15.9511	15.4301	12.8692	11.4116	12.0448	10.4523	12.4495	12.012	12.0979	13.4746	10.661	9.3096	12.3398	12.6782	6.59543	8.90759	13.6402	13.4186	9.32635	7.89036	10.2154	13.5225	8.76722	7.29696	11.5391	9.3096	9.04669	9.7807	1.6879	12.7875	11.6176	13.5625	10.8924	11.6673	11.4917	6.12768	9.4836
DP08	27.4286	40.4286	Discovery	advanced	14.1826	10.6461	8.3196	11.5485	12.5106	13.6424	14.1973	12.0608	15.8314	15.8053	12.1627	11.7906	12.3901	10.4397	12.3065	11.9105	11.4184	13.5456	10.887	9.28363	12.1576	12.7766	7.52439	8.74871	12.7842	12.0986	9.47872	9.10939	9.59231	13.7973	9.07866	6.07076	11.8068	9.28363	9.60055	10.5115	8.15097	12.6488	11.5926	13.5441	12.1614	9.78997	11.3622	7.64887	9.65156
DP06	22.1429	40.2857	Discovery	natural	14.3205	10.5698	9.93512	12.1653	12.156	13.835	13.9728	12.1822	15.9464	15.804	12.4571	10.8814	11.8686	10.4315	12.5918	11.5926	11.4526	13.504	11.255	9.32691	12.1242	13.1234	7.22071	9.34609	13.1146	12.963	9.42099	11.7794	10.6709	13.4397	8.53174	6.47304	11.5016	2.88112	8.5911	10.5524	6.93597	13.2903	11.4284	13.6721	11.52	10.3069	10.7563	9.73427	9.73542
DP13	41.1429	37.7143	Discovery	natural	13.4133	10.4033	7.95913	11.3904	12.2757	14.0126	13.7494	12.8594	15.2499	15.8738	12.8058	10.6338	11.8592	10.7389	12.6356	11.0263	9.53286	12.7453	11.1062	9.27007	12.752	13.0263	7.81656	9.57384	12.9608	13.0429	9.53223	9.11803	9.21933	14.9464	9.77787	7.91916	11.3787	9.27007	8.35828	11.0786	9.27751	10.9154	11.5246	13.498	7.60832	9.44108	9.00328	8.42589	10.0066
DP05	38	40.8571	Discovery	advanced	12.8732	10.9362	4.88882	9.97342	12.4414	13.1487	13.8509	12.1003	15.0825	15.3103	11.4919	11.526	12.4026	10.5507	12.0367	12.137	13.4007	13.6232	10.7578	9.31686	11.9518	12.8136	6.29641	7.70807	13.4656	11.5421	9.40542	9.67637	10.7891	13.5332	8.65578	7.12883	11.6188	3.23887	8.74572	9.48959	6.68348	13.6595	11.9212	13.6356	9.11237	8.39605	11.169	9.91808	9.57586
DP11	35.1429	41.7143	Discovery	advanced	12.9892	10.2396	4.73907	12.2796	12.8883	13.4353	14.0476	11.6379	15.4801	15.5308	11.4129	10.5495	10.9114	10.8034	12.0424	12.0798	12.1379	13.4432	11.4038	9.22882	12.3537	12.7967	6.71922	7.5231	12.9753	11.513	9.64777	9.18543	11.586	13.6419	8.82476	6.95003	12.2599	9.22882	7.21004	10.1005	9.47374	13.3472	11.9906	13.5305	10.2478	8.54293	11.2513	5.62453	8.40546
DP03	26	39.8571	Discovery	advanced	13.8394	9.78832	9.30513	10.977	13.7065	13.474	13.7574	11.9266	15.1202	15.467	11.7814	11.3713	11.971	10.8154	12.365	11.723	11.6424	13.1912	11.6262	9.30513	12.1831	12.8078	7.78586	8.30791	12.8834	11.6102	9.27632	8.71001	10.444	13.5372	8.94751	6.82272	13.2889	9.30513	8.02876	9.88402	8.71545	12.704	11.3218	13.1783	11.5168	9.47187	10.8145	10.1981	8.9747
DP02	31.8571	40.7143	Discovery	natural	13.1833	10.6866	7.98732	11.4069	12.0463	13.5232	13.8978	12.1477	14.984	15.6611	11.8255	11.808	12.7271	10.6185	12.1514	11.6697	11.6658	14.6139	10.7046	9.32479	12.0951	12.2172	8.07501	9.09382	13.317	11.8699	9.58342	9.74668	10.9876	13.7635	8.82011	7.74182	11.3232	5.92958	10.3543	9.72375	8.03974	13.1787	11.6445	13.7949	10.3741	9.06645	11.0378	5.28725	9.69214
DP05	43.2857	40.8571	Discovery	advanced	11.881	10.6747	9.1883	11.294	13.3334	13.8074	13.8646	12.7877	14.3626	15.1664	11.0458	10.7848	11.4479	10.4782	12.2064	10.7634	9.2475	13.4828	12.1118	9.1883	12.6675	13.4661	8.34382	8.98069	11.8556	10.8996	9.43861	11.4727	9.0563	14.222	9.01698	4.47512	12.613	9.1883	9.31159	10.5626	9.82639	11.3548	11.5141	13.9304	10.0648	8.5904	10.0364	9.82282	8.56238
DP13	16.1429	37.7143	Discovery	natural	13.8631	10.5734	9.34384	11.7441	12.482	14.1024	13.8817	12.3982	15.8597	15.9021	12.1814	11.4171	12.0382	10.8101	12.6222	11.0112	10.7146	13.4493	11.3766	9.34384	12.4751	12.5238	7.83112	9.61051	13.1112	12.7026	9.35209	7.90391	10.7186	13.6157	8.79343	7.43151	11.6798	3.66853	9.79416	9.77768	8.86592	12.5417	11.2054	13.5039	10.4579	9.51772	10.2162	9.39293	9.33053
DP04	35.7143	42	Discovery	natural	13.6515	12.4816	9.28535	10.956	12.0944	13.298	13.6275	11.7524	15.3863	15.4417	11.4934	11.2186	12.396	10.476	12.1989	11.3526	11.7886	14.3543	10.9576	9.28535	12.5194	12.0173	5.71671	8.84946	12.9258	11.499	9.24749	8.13871	10.3837	13.777	8.49776	7.48434	11.3209	9.28535	9.13061	9.44532	4.4279	12.8754	11.4592	13.4863	11.1742	10.321	11.0765	7.70734	9.27578
DP05	30	40.8571	Discovery	advanced	13.2964	10.3342	9.302	11.1515	14.1467	13.5169	13.8943	11.983	15.5249	15.4621	11.994	10.9499	11.7245	10.608	12.3985	12.1941	11.9339	13.459	11.832	8.27694	12.4222	13.1557	6.54884	7.90963	13.3037	11.9746	9.51517	10.1889	9.90409	13.4095	8.82925	5.82103	13.6996	9.302	7.26469	9.58985	9.08121	13.3426	11.6694	13.3867	10.6124	10.9929	10.7422	7.99678	9.44549
DP04	31.7143	42	Discovery	natural	14.3653	12.3677	9.10012	10.3262	12.0251	14.2681	14.5209	12.0261	15.9682	15.6317	12.9297	11.3092	12.4055	10.7223	12.2125	11.2433	11.4388	13.266	10.7984	9.34019	12.193	11.8589	6.09397	9.49212	12.874	13.5028	9.31484	8.05796	10.0966	13.2634	8.63801	7.14691	11.2673	9.34019	9.31766	9.72337	4.89051	12.5354	11.3066	13.4282	11.6024	10.4584	10.8693	7.71799	9.93887
DP02	10.2857	40.7143	Discovery	natural	12.3746	10.8014	4.8966	11.8409	12.0935	14.4983	13.5616	12.7241	14.6936	15.3307	11.6559	11.2411	11.8071	10.8194	12.3052	10.4612	11.5286	14.2917	11.2805	9.33398	12.4292	12.7079	7.44711	9.77024	12.772	11.9596	9.35824	8.95598	9.62606	13.8564	8.52691	7.40168	11.5415	9.33398	9.927	11.37	3.18491	12.5316	11.0475	14.3754	10.3191	9.47208	10.1851	9.25738	9.83731
DP14	24.2857	38.5714	Discovery	advanced	13.4614	11.1645	9.274	11.2486	12.1795	13.6432	13.7242	11.7564	15.582	15.4025	12.9077	11.1896	12.048	10.6006	12.5997	11.6163	11.6932	13.0303	11.4777	9.274	12.3472	12.6492	7.04712	9.51597	13.9738	13.4223	9.52842	8.44529	10.1531	13.5121	9.08537	6.40999	11.37	9.274	7.63808	9.58457	6.34371	13.0117	11.4396	13.3569	10.8749	11.482	11.1798	6.61906	10.1499
DP19	34.1429	39.8571	Discovery	advanced	13.2388	10.8355	8.50925	11.1345	12.513	13.5535	14.0129	11.884	15.2345	15.1026	12.0462	12.1957	12.9286	10.5537	12.1151	11.9374	12.5839	15.252	10.7049	9.2983	12.3044	12.8916	6.6066	8.79187	13.6444	12.2825	9.0538	9.57925	9.94203	12.9677	8.68761	8.85116	11.7305	9.2983	10.1576	8.56431	6.99535	13.9554	11.7846	13.4561	10.3094	9.5919	11.1475	7.21634	9.75736
DP06	24.1429	40.2857	Discovery	natural	12.0994	10.7236	9.33708	12.7165	12.942	13.4294	13.2116	12.0018	14.9062	14.8545	11.8512	11.9234	13.0006	10.4288	12.3414	11.7683	11.7396	14.2632	10.9471	6.55135	12.5901	12.9521	7.2473	8.81188	13.8058	12.4385	9.33259	11.31	10.744	12.9485	8.66288	7.48247	12.431	9.33708	6.05994	10.4351	9.26794	13.4119	11.5151	13.6232	10.0552	9.29025	10.977	10.4194	9.91275
DP13	35.2857	37.7143	Discovery	natural	14.1505	10.3804	9.37995	10.4634	12.0521	13.7867	14.1821	12.6273	15.1624	15.5707	12.1188	10.6342	11.3513	11.2262	12.0287	11.4671	12.9679	12.8559	11.1027	9.37995	12.2067	12.6036	7.10071	8.59709	12.5957	11.6261	9.10253	8.81437	12.1418	14.2966	8.25106	7.16819	11.046	9.37995	6.97902	10.5356	8.39253	14.0491	11.7513	13.5	11.369	8.92819	11.2504	5.22229	9.79542
DP09	15.7143	38.5714	Discovery	natural	13.8965	10.2986	9.27279	9.80295	13.6944	13.3691	13.6805	11.8245	15.4844	15.725	12.3414	11.0202	11.527	10.9927	12.4099	10.9493	11.6363	13.4813	11.0532	9.27279	12.0968	13.0744	7.54081	9.25544	12.7617	12.1322	9.57129	9.62885	9.90503	14.6885	8.56829	5.71869	13.0783	9.27279	8.03024	10.3938	8.51895	12.813	11.1641	13.6909	11.6596	9.19101	10.9406	7.90834	9.48537
DP13	14.4286	37.7143	Discovery	natural	13.8784	10.5335	9.33009	11.0398	12.0248	13.9687	13.9132	12.4925	15.5412	15.6089	12.7433	10.9516	12.0919	10.1172	12.3013	10.9807	10.4446	14.205	11.0695	9.33009	12.2755	12.8089	7.46888	10.5747	12.7726	13.3041	9.13792	8.68922	10.3436	13.6274	8.5967	7.55757	11.4207	9.33009	8.67928	9.75123	7.13758	12.3341	11.1773	13.5413	10.3759	10.4714	10.2345	7.12374	10.1104
DP03	11.5714	39.8571	Discovery	advanced	12.5083	11.4495	9.25529	10.5936	13.795	13.8781	13.4128	12.1195	14.8522	15.1236	12.1378	12.0367	12.5655	11.0014	12.8668	10.7999	11.8601	13.2943	11.496	9.30393	12.5194	12.7634	7.05474	8.48539	13.4732	11.9245	9.45025	9.74621	9.83841	14.2347	9.06998	4.58995	13.2243	9.25529	8.29895	10.565	8.28703	12.7706	11.0102	13.7314	9.74897	10.2115	10.7722	6.5857	10.4742
DP05	18.4286	40.8571	Discovery	advanced	13.4619	10.3096	9.29883	9.75367	13.6135	13.8645	14.1907	12.2173	15.7817	15.7837	11.83	12.7134	12.8347	10.6338	12.5097	11.8726	10.7598	13.9455	11.1155	9.29883	12.8698	12.4621	7.79038	8.68914	13.1921	12.0906	9.19408	9.72943	9.44209	13.2881	8.95101	7.13399	13.197	9.29883	8.34865	9.51244	9.13611	13.2368	11.3976	13.5827	11.3531	9.9745	10.3318	7.46258	10.2986
DP13	26.1429	37.7143	Discovery	natural	14.6322	10.5334	9.37538	9.37636	12.0985	14.3093	14.4205	12.5628	16.5073	16.3203	12.8434	11.0634	11.9245	10.4834	12.4364	11.3699	11.9178	13.2178	11.9365	9.37538	12.5918	12.6131	7.17452	8.47917	12.792	13.7804	9.02393	7.61944	11.1216	13.7731	8.42334	6.81195	11.2197	9.37538	8.00166	9.90034	8.44568	13.0439	11.1382	12.8389	11.6445	10.0211	10.5148	6.6143	9.93598
DP06	25.1429	40.2857	Discovery	natural	12.2793	10.7274	9.3457	12.4907	13.7742	13.0973	13.0886	11.998	13.9986	14.6939	11.9706	11.7509	12.7834	10.9613	12.2556	11.868	11.8205	14.706	11.097	7.62471	12.8287	13.1097	7.03509	9.57825	13.6609	11.6519	9.25571	9.3852	10.7	13.4868	8.6506	7.95774	13.2507	9.3457	8.29135	9.98248	8.65701	13.7143	11.5942	13.3835	9.52123	10.3906	10.7657	10.9084	10.1102
DP10	17.5714	40.5714	Discovery	natural	13.1871	9.99529	9.17373	8.78416	12.4627	12.6214	13.119	11.0021	15.0309	14.9463	13.3416	11.08	12.0717	11.464	12.6935	11.5922	11.787	14.1979	11.3352	9.26672	12.3853	12.9528	9.52399	9.08483	14.1878	13.4454	9.80164	11.3337	10.1889	14.7916	8.31855	7.1106	11.7895	9.26672	10.195	10.6017	2.63927	11.824	11.6424	14.1019	8.6561	9.92296	11.0429	8.40315	9.77238
DP10	32.8571	40.5714	Discovery	natural	15.0438	9.85857	9.83109	10.5311	12.3132	13.6189	14.31	11.6722	16.1159	16.0206	13.7067	10.5809	11.6517	10.2922	12.6405	11.793	12.3688	13.62	10.7949	9.36498	12.3227	12.3809	7.0122	8.98702	13.3063	14.4274	9.35829	11.678	10.8618	14.1216	8.23437	5.31833	11.3535	9.36498	9.49408	10.0269	9.20288	12.9712	11.5039	13.486	12.0799	9.42137	11.2908	8.03056	9.29471
DP18	18.4286	40.5714	Discovery	advanced	13.9184	10.3875	9.32454	10.9656	12.185	13.4148	14.129	11.9105	15.0769	15.7631	11.6216	11.8405	13.0576	10.3744	12.3672	11.8312	11.6359	13.1133	10.7142	9.32454	12.6925	12.4011	7.52248	8.13685	13.0563	11.516	9.1395	8.58474	10.3811	13.0924	8.97143	7.92609	11.6882	9.32454	7.95351	9.38505	7.56162	12.5219	11.3353	13.87	10.5028	10.4493	10.6307	8.76962	9.84134
DP11	21.8571	41.7143	Discovery	advanced	14.2902	10.3433	9.30782	12.7131	12.4991	14.1216	14.4231	11.732	15.847	16.0253	13.4326	10.9657	12.0499	10.1913	12.9034	11.3652	11.3702	14.0051	11.1871	9.30782	12.2221	12.7682	5.52042	8.68871	13.7317	13.7824	9.23933	11.2416	10.3055	13.8883	8.61831	7.23602	11.79	9.30782	7.51264	11.2145	9.45958	12.4246	11.7025	13.9547	11.7942	10.5524	10.997	9.28356	9.74261
DP18	25.1429	40.5714	Discovery	advanced	13.3795	10.825	9.37339	9.81425	12.5599	12.8571	13.4284	11.6519	14.4483	15.0963	11.4139	11.7479	12.9678	10.4438	12.1861	11.9315	12.1458	14.1219	10.5953	9.37339	12.6111	12.8922	7.18113	8.91817	13.1864	11.1385	9.20483	8.82859	10.7735	13.885	8.87044	7.88447	11.73	9.37339	5.73854	9.46058	9.266	12.5614	11.6407	13.7049	10.2173	9.63799	11.0442	6.7596	9.66818
DP01	23.7143	38.7143	Discovery	natural	14.2143	9.64045	9.32335	10.6568	13.5865	13.4468	13.9451	11.9076	15.9305	15.525	13.3847	11.1691	12.0177	10.6925	12.6744	12.2604	12.0383	13.9137	10.9333	9.32335	12.4131	12.6405	6.08859	9.35951	13.5452	13.8051	9.30658	8.68247	10.4071	13.8309	8.74872	7.27816	13.2548	9.32335	8.22097	9.51064	8.9491	12.9654	11.4653	13.8876	11.5485	9.73267	11.1463	9.04052	9.38406
DP09	28.7143	38.5714	Discovery	natural	13.7665	9.89062	5.77596	9.68209	11.6708	13.6443	13.6916	11.684	16.3627	15.3627	12.7372	10.7192	11.9152	9.89871	12.3155	11.0111	11.6288	13.6441	10.3114	9.08359	11.6745	11.2364	3.97907	8.28781	13.1673	12.9923	9.61273	9.27696	10.1727	13.2363	7.12956	4.55683	10.3645	9.08359	8.40504	13.1701	2.26716	12.6493	11.354	12.7801	11.1294	8.1426	10.39	6.46444	9.83119
DP12	16.8571	40.2857	Discovery	natural	13.2005	10.3847	9.18948	11.7703	12.5148	13.3563	13.3838	11.7768	15.1103	15.2118	11.6665	11.4076	11.5924	11.0928	12.2775	11.5907	11.1413	14.8509	11.4716	9.38008	12.3645	12.6128	8.07164	8.20541	12.6712	12.8566	9.44275	9.31023	10.453	13.5996	8.33151	7.968	11.7319	3.18973	9.80557	10.2994	8.55135	12.3539	11.2023	14.0246	11.4714	9.35759	11.4664	7.96655	10.0826
DP08	21.2857	40.4286	Discovery	advanced	12.905	10.704	9.27443	11.4691	13.852	13.1026	13.6802	11.6393	14.9574	15.0427	12.1955	11.7428	12.5207	10.8559	12.4605	11.784	11.4485	13.568	11.238	9.27443	12.3518	12.8663	3.19038	9.32717	13.0484	11.9991	9.42346	8.80275	9.72077	14.472	8.91109	7.30405	13.3322	9.27443	9.46218	9.98402	9.50942	12.4566	11.5862	13.6605	9.73366	10.0342	10.8065	9.45978	10.0788
DP01	6.85714	38.7143	Discovery	natural	14.1473	9.93878	5.00481	9.75942	12.3483	13.657	14.2534	12.487	16.3553	16.0508	12.4169	11.0567	11.6525	10.5204	12.1467	11.0587	11.6807	13.6132	11.5162	9.30819	12.7462	12.8153	6.4095	9.47959	12.0766	12.4427	9.17674	8.6221	9.45465	14.8225	8.57684	6.6129	11.5252	9.30819	8.47792	9.72127	1.95147	12.4923	11.2035	14.0481	12.1498	9.94704	10.1653	5.49853	9.67399
DP01	37.2857	38.7143	Discovery	natural	14.196	10.2351	4.62732	10.6697	13.2097	13.6385	14.0498	12.0286	15.7193	15.531	12.1943	10.9862	12.1207	10.1963	12.1154	12.2313	13.4266	13.6573	10.8232	9.35387	12.4659	12.6301	6.69867	8.54724	13.2257	12.527	9.43268	7.78301	10.9053	13.1022	8.59017	6.96534	12.7707	9.35387	5.55656	9.65552	8.60663	13.6429	11.6277	13.6372	11.4186	9.30361	11.4214	7.09839	9.20881
DP11	12.7143	41.7143	Discovery	advanced	13.3904	10.7398	9.72088	11.703	12.3819	13.2274	13.4619	11.5433	15.2152	15.3112	13.2165	11.3274	11.9768	11.0226	12.6983	11.2239	11.5484	14.2718	11.8153	9.34418	11.6763	13.0346	6.67217	9.61724	13.3859	13.0118	9.21523	11.285	9.93765	14.1924	8.69696	7.06826	11.6616	9.34418	9.60825	10.9237	7.77357	12.1896	11.4821	14.0958	10.7957	10.5939	10.6201	10.1905	9.55792
DP14	8.57143	38.5714	Discovery	advanced	12.9473	10.1851	9.28124	9.76484	12.3852	13.1003	13.6847	12.2378	14.9741	15.233	11.8235	11.265	12.3891	10.9423	12.4796	11.5299	11.7944	14.3614	11.4748	9.28124	12.1219	12.8654	7.25922	8.83456	13.2411	11.6382	9.76005	8.65658	9.84926	14.1294	9.16203	7.74602	11.7281	9.28124	10.035	9.98804	6.33604	12.4733	11.4907	14.0452	10.0863	10.1069	10.7538	7.7327	9.91538
DP14	34.2857	38.5714	Discovery	advanced	14.3894	10.5045	5.29082	11.5132	11.8991	13.381	13.984	11.6955	16.0563	15.6903	12.9019	10.6849	11.6262	10.4808	12.536	12.0783	12.62	13.6328	11.2812	9.38276	12.1316	12.8254	7.58441	2.66668	13.3781	13.357	9.10341	11.6228	11.1409	13.389	8.70495	7.90641	11.4152	9.38276	6.59919	9.73386	1.94929	13.687	11.8528	13.4234	11.1848	10.1823	11.7638	9.55101	9.24912
DP02	29	40.7143	Discovery	natural	14.1247	10.8859	7.88977	11.4705	11.9297	13.9055	13.9888	12.3768	15.6825	15.8376	12.0313	11.2271	11.6315	10.7693	12.1303	11.5623	11.0158	14.6004	10.5579	9.31278	12.2135	12.3181	6.98257	8.90061	12.6666	12.1989	9.37269	9.24857	10.7405	13.2654	8.4761	7.58707	11.2991	9.31278	7.97998	9.77557	7.82483	12.908	11.5146	13.5753	10.6911	9.55453	10.7388	9.69948	9.34726
DP21	24.1429	38.5714	Discovery	natural	13.4729	10.1795	9.32768	10.8143	12.4567	13.2859	13.6884	12.2763	14.7754	15.5504	12.2884	11.268	11.8065	11.0239	12.4824	11.9145	12.0932	14.0603	11.1689	9.32768	12.3509	13.2156	8.18192	9.21686	13.3561	12.0161	9.71127	10.6814	10.3676	14.3797	9.23768	7.07635	11.6251	9.32768	9.6879	10.2559	4.03416	13.3105	11.628	13.3186	10.4156	8.94182	10.8239	7.46317	9.78394
DP03	37.4286	39.8571	Discovery	advanced	12.0966	10.1655	8.90226	10.7186	12.1856	12.5619	13.0793	11.5216	14.5908	14.3107	12.4062	11.3368	12.7721	10.4976	12.4101	12.0883	13.4093	13.8554	10.948	9.28103	12.107	12.8965	8.05077	8.04411	14.4585	12.2947	9.51044	8.76794	11.1067	13.5055	9.13283	8.10681	11.4557	9.28103	9.94796	10.2734	7.39819	14.0711	11.7731	13.9083	9.94725	9.5958	11.75	7.77331	9.92031
DP11	26	41.7143	Discovery	advanced	12.3068	10.6058	9.21227	12.6578	12.4807	13.1269	13.7124	11.7629	14.7358	14.8476	12.0342	10.8779	11.5199	10.7268	12.4837	12.0017	11.2448	13.9841	11.0826	9.21227	12.3193	12.8903	4.30018	7.94246	13.5854	11.9256	9.79362	10.5892	10.9098	13.4489	8.93962	6.7482	11.8834	9.21227	7.42133	10.1245	9.70245	13.1011	11.9422	13.8099	10.0959	8.42543	11.0134	5.69806	9.02781
DP01	13.4286	38.7143	Discovery	natural	12.4899	10.3442	9.27144	10.1205	12.288	13.0273	13.3834	12.1884	15.1801	14.8349	10.8627	11.4487	12.7724	10.3294	12.2885	11.4964	11.7642	13.3057	10.91	9.27144	12.6959	12.9713	6.95878	9.65142	13.0767	11.5425	9.41197	10.1671	9.98813	13.5467	8.89674	5.32447	11.8544	9.27144	8.51205	10.0626	6.15598	12.5927	11.1933	14.3825	11.4039	8.94185	11.1829	9.81851	9.66164
DP13	27.8571	37.7143	Discovery	natural	12.811	10.1989	9.30383	11.5057	13.0277	13.3406	13.55	12.1321	15.2739	15.1408	11.4113	10.8349	11.5206	10.8926	12.053	11.6196	12.3906	13.4897	11.1317	9.30383	12.5928	12.7544	8.24797	7.98036	13.4005	11.1179	9.35895	7.69044	11.5406	13.3675	8.3569	6.26022	12.3943	9.30383	7.94449	9.42704	8.88286	13.4654	11.5616	13.6383	11.0566	10.0635	11.133	7.70767	8.98731
DP17	32.5714	40.8571	Discovery	natural	12.2949	10.0685	9.2715	11.1272	12.0822	12.9603	13.1735	11.7924	14.9712	14.7544	12.8076	10.8433	11.8733	10.6463	12.3693	12.2439	12.3194	13.1767	11.0278	9.2715	12.3174	12.5579	6.41	9.64443	14.2989	12.7548	9.47505	8.94068	10.73	13.2433	8.48124	5.22913	11.4881	9.2715	6.71204	10.0745	5.38561	13.6034	11.4927	13.6649	10.3148	10.0857	11.5694	5.80053	9.29964
DP01	33.2857	38.7143	Discovery	natural	12.3622	10.1003	9.22139	10.863	12.4729	12.5845	13.1404	11.8224	14.9546	14.6023	12.0376	11.0761	11.8516	10.5322	11.9761	12.2227	12.7389	13.7135	11.1295	9.22139	12.2503	12.6916	6.92815	9.06651	13.2452	11.7945	9.32301	8.81445	11.1356	13.1989	8.43786	6.35677	11.9784	9.22139	6.34887	9.29975	9.04147	13.274	11.6954	13.8688	10.7919	10.0815	11.6023	5.62265	8.34027
DP11	46	41.7143	Discovery	advanced	13.742	10.7558	5.22732	12.017	12.2318	13.3944	13.6046	12.5231	15.8492	15.7283	12.8168	10.6717	11.6514	10.9736	12.5267	10.5361	9.18482	11.2112	11.7897	9.29155	12.133	12.9307	5.88637	8.4549	13.0712	13.19	9.15964	12.2468	9.11615	14.5808	8.98295	7.0342	11.1273	9.29155	9.27542	12.057	1.04783	10.6456	11.5642	13.9555	11.6487	9.46189	9.56774	7.02596	9.71726
DP05	8.28571	40.8571	Discovery	advanced	11.1089	10.4158	9.2567	9.68436	12.285	13.717	13.8017	12.6028	14.5936	15.0331	10.8719	11.0242	11.4395	10.3563	11.9823	11.1665	10.9946	13.5963	11.3013	9.2567	12.874	13.2879	8.48095	9.22879	12.3746	10.9424	9.25027	10.0131	9.24392	13.73	8.78036	6.32936	11.8017	9.2567	7.97058	9.21132	8.07404	12.6918	11.1508	13.8264	10.2908	9.70293	9.80027	8.20439	9.23194
DP01	41.7143	38.7143	Discovery	natural	12.8349	10.3813	9.04008	10.2233	12.3824	14.027	13.5974	12.9428	15.153	15.093	11.4234	11.4605	12.6524	10.445	12.2221	10.7592	10.0205	13.5574	11.1066	9.28959	12.6689	12.7444	7.16501	9.10321	12.5278	11.4076	9.36095	9.56664	9.12869	14.5567	9.32531	7.96031	11.6972	9.28959	9.74114	10.1117	9.07847	11.6824	11.3545	14.0157	11.2008	10.0854	10.3169	7.31348	9.7303
DP17	36	40.8571	Discovery	natural	13.8316	10.428	9.32382	11.5604	11.8737	13.297	13.7804	11.9578	16.0246	15.4765	11.9204	10.6198	11.0727	10.6194	12.0695	12.3554	12.6065	13.2478	10.8721	9.32382	12.6445	12.1011	7.18042	8.51329	13.0948	12.1603	9.50639	8.56807	11.0383	13.1895	8.66179	6.37013	11.1964	9.32382	6.24636	8.67913	4.19129	13.6589	11.5676	13.5416	11.3601	10.8498	11.6715	10.1237	9.05378
DP17	19.7143	40.8571	Discovery	natural	13.1342	10.6523	9.30028	11.6532	12.3682	14.0783	14.2266	12.1737	14.8612	15.731	12.0462	12.0493	13.294	10.4902	12.5112	11.9189	12.1737	13.6278	11.3196	9.30028	12.8884	12.234	7.77082	9.23046	13.4374	11.778	9.65449	8.34578	10.275	13.2026	8.75006	6.30913	11.806	9.30028	8.61392	10.0324	9.11977	13.0143	11.3289	13.8884	11.2243	9.47851	11.2298	6.64328	10.1207
DP04	22	42	Discovery	natural	12.6611	11.4679	9.27507	10.8388	12.9678	12.6286	13.0011	11.5816	14.8625	14.7588	11.7043	10.8957	11.5233	10.6336	12.1997	11.6817	11.8649	14.0976	11.914	9.27507	12.09	12.6991	6.17047	9.27828	13.1694	11.3273	9.43128	7.74259	10.2416	13.7772	8.94944	7.49453	12.463	9.27507	9.12905	9.76202	9.06778	12.7909	11.5739	13.7454	10.5017	9.12101	11.0766	9.02106	8.75888
DP05	37.1429	40.8571	Discovery	advanced	13.5732	10.4555	5.37449	11.0697	12.1292	13.2155	13.6715	11.9855	15.3505	15.4415	12.9043	11.0703	12.3531	10.5378	12.4771	12.197	12.722	13.6187	10.8608	9.4105	11.6916	12.6708	6.70383	10.2445	13.7712	13.2516	9.1383	9.9011	10.763	13.7915	8.28532	6.26836	11.2453	9.4105	8.73218	9.9878	1.07969	13.8569	11.852	13.8896	11.1957	10.3953	11.4378	6.11587	9.91658
DP08	38.2857	40.4286	Discovery	advanced	12.7292	10.1895	9.29852	11.2223	12.2697	12.9926	13.703	12.0452	15.1006	15.0642	12.0891	11.1406	11.7708	10.8317	12.2967	12.2165	12.6622	14.036	10.8731	9.29852	12.4797	12.8708	3.52818	9.44031	13.0623	11.888	9.4137	8.20007	10.3865	13.8164	8.82444	7.92445	11.6831	9.29852	9.67888	9.35772	8.93357	13.1496	11.8367	13.649	10.8325	9.39272	11.7974	7.60013	9.26929
DP10	14.4286	40.5714	Discovery	natural	12.7614	10.5867	10.589	11.5319	12.3794	13.2352	13.4022	12.1238	15.2325	14.9693	11.663	11.6634	11.4599	11.0922	12.3564	11.7582	11.0961	14.0397	11.3338	9.30718	12.506	12.8123	8.09074	10.3037	12.8131	11.6807	9.42055	11.8598	10.0102	14.0779	8.94121	6.66385	11.815	9.30718	9.84203	10.9702	8.49191	12.3098	11.5173	13.8107	10.3729	10.0655	10.7485	12.6889	9.2119
DP18	35.2857	40.5714	Discovery	advanced	12.0344	10.4236	9.31812	11.4858	12.5608	12.5727	13.1768	11.9138	14.7668	14.5975	11.8352	11.1238	11.9076	10.4566	12.1012	12.0314	12.8308	13.2555	11.0282	9.31812	12.7663	12.5638	6.66148	8.13157	13.3592	11.7474	9.4451	10.0052	11.5243	12.8841	8.60369	7.13211	11.8044	9.31812	8.03831	9.25426	9.41477	13.1392	11.9794	13.8072	9.79424	11.5449	11.3124	8.41444	8.64182
DP06	30.8571	40.2857	Discovery	natural	12.5373	10.2814	9.37192	12.3082	12.9124	13.3242	13.5119	12.1043	15.1162	15.0216	11.8703	11.6852	12.0222	10.9706	12.1937	12.08	12.0764	14.2536	10.7568	9.37192	12.4324	12.3247	9.39582	8.59631	13.5132	11.8813	9.51434	11.2144	11.2072	13.9387	8.61042	7.53238	12.3712	9.37192	6.98862	10.1367	8.97726	13.8283	11.8497	13.603	10.5102	9.78779	11.0436	6.396	8.79527
DP13	22	37.7143	Discovery	natural	11.1776	10.2599	9.29654	11.3882	12.2422	13.1301	12.9642	12.1999	14.5898	14.5369	11.5645	11.5012	12.0348	11.1139	11.9631	11.4535	11.8515	13.251	11.3207	9.29654	12.6696	13.184	7.60167	8.70104	13.487	11.4176	9.60641	8.06909	11.0955	13.5676	8.66063	7.16062	11.5312	9.29654	7.8477	8.95673	8.21403	12.9365	11.4401	13.5486	9.55883	8.90525	11.0536	7.01236	9.5707
DP19	18.2857	39.8571	Discovery	advanced	13.5869	11.0176	4.59358	10.6293	12.1184	13.8407	13.8101	12.3079	15.9376	15.6345	12.3726	11.6349	12.5875	10.4682	12.3292	11.4078	11.2727	13.844	11.298	9.33418	11.9413	12.8167	6.60758	8.99573	13.4004	12.9556	9.57137	10.2543	9.6177	13.6239	8.53853	6.48571	11.5288	9.33418	8.80055	10.0105	1.60291	13.2297	11.3924	13.9092	11.797	10.1457	11.1326	7.08305	10.0424
DP04	26	42	Discovery	natural	11.9027	12.02	4.77536	11.2889	13.687	12.7355	12.9447	11.7873	14.7287	14.6841	11.2725	11.3183	12.2128	10.7777	11.6643	11.5128	11.7399	13.5432	11.2039	7.2433	12.717	12.6735	6.84145	9.81014	13.2653	10.9294	9.31021	8.65758	10.0982	13.102	8.80435	6.07457	13.2026	9.31751	9.30754	9.48762	9.0073	12.4856	11.4107	14.0473	10.9839	9.88337	11.5409	10.8946	9.62016
DP10	22.2857	40.5714	Discovery	natural	12.8547	10.2363	9.64173	10.1583	12.3032	12.8447	13.115	11.7516	15.0903	14.7615	12.9203	11.2161	12.1695	10.7366	12.3612	11.5171	11.6563	13.7347	10.8946	9.17353	12.25	12.6343	6.58941	8.55385	14.1541	13.0044	9.5686	12.094	10.2628	14.2739	8.55278	6.67741	11.4071	9.17353	8.87111	10.1487	6.77064	12.5864	11.4921	13.7836	10.1343	10.4577	10.9471	7.10597	9.76273
DP10	20.4286	40.5714	Discovery	natural	11.8969	10.5321	9.23555	11.0255	13.5171	12.6569	13.2893	11.7264	13.8797	14.6267	11.3015	11.3254	11.0502	10.9906	12.2276	11.9817	11.6076	13.9345	11.4888	9.23555	12.5643	13.0227	8.15442	8.8072	12.7432	10.5367	9.65085	11.4397	10.5695	14.2289	9.24263	7.80745	13.0949	9.23555	9.27353	9.1378	9.75832	12.7154	11.6578	13.8295	9.33377	10.6253	10.8992	10.1728	9.02306
DP12	25.7143	40.2857	Discovery	natural	12.7402	10.2117	9.3325	10.3088	13.5639	12.6681	12.9932	11.9463	15.1111	14.8626	11.6431	10.8519	11.3204	10.5929	12.1286	12.1294	11.6829	14.3998	10.6798	9.3325	12.1562	12.335	3.26853	8.21219	13.3037	11.7155	9.17926	11.0872	11.2212	13.4087	8.25218	7.69838	13.0971	9.3325	8.56943	9.77407	8.42274	12.8724	11.6923	13.7893	10.2322	9.14044	11.5277	12.156	8.75983
DP10	37.2857	40.5714	Discovery	natural	12.5354	10.3448	9.27183	11.2894	13.4467	12.9988	13.1208	11.8756	14.7198	14.7433	12.4467	10.9505	11.9436	10.6084	12.1996	11.9734	13.2129	14.5275	10.9366	9.27183	12.6349	12.631	8.26896	8.44939	13.7808	12.0324	9.57858	9.93262	11.0437	13.2784	8.50013	7.70338	12.6763	9.27183	8.85115	9.42864	9.2355	13.5166	11.76	13.8028	9.79692	9.68125	11.7178	8.03486	9.42122
DP03	41.2857	39.8571	Discovery	advanced	12.441	10.0434	4.42094	10.4884	13.7267	13.3191	13.4705	12.2776	15.4279	14.7193	12.0125	10.8999	11.7525	10.5118	12.4534	11.6025	10.2898	13.3751	11.6214	10.3335	12.4123	13.2829	8.07757	8.32411	12.8002	12.2352	9.7153	9.04113	9.37019	14.0962	8.87147	5.91022	13.2844	9.28735	9.29344	10.227	9.54839	11.8502	11.4226	13.6089	10.3719	9.10179	10.5139	7.73971	9.36026
DP15	29.4286	41.4286	Discovery	natural	12.7617	10.9471	9.28704	12.1128	12.4535	13.854	14.017	12.3094	15.5778	15.2582	12.1158	12.0997	13.1858	10.3207	12.646	11.8651	12.046	13.4607	11.5589	9.28704	12.6861	13.4872	6.98718	9.13735	13.7941	12.2473	9.71582	9.60286	10.0943	13.0009	9.19148	6.7683	11.8652	9.28704	9.08599	9.45543	8.89464	13.8025	11.771	13.6951	10.0571	9.8411	11.2767	9.52529	10.2879
DP19	15.2857	39.8571	Discovery	advanced	12.5225	10.9129	5.2531	10.9053	12.0703	13.4447	13.6661	11.5232	15.524	15.1197	13.4097	11.5971	12.7678	10.0907	12.5647	11.4208	11.2985	14.6187	11.4466	9.3458	12.1718	12.813	7.37706	11.1339	13.8511	13.5093	9.24982	9.16234	9.4501	14.1413	8.63293	7.83961	11.4789	9.3458	9.10263	10.0513	1.7909	12.9711	11.5433	14.2953	11.245	10.3891	11.2822	8.57405	10.6603
DP10	43.2857	40.5714	Discovery	natural	12.74	11.0014	9.3316	10.7252	12.3732	14.2169	13.8869	12.7722	15.2775	15.4537	11.9556	12.0048	12.9314	10.8768	12.4118	10.653	9.12709	14.3795	11.2871	9.3316	12.9527	12.9751	8.91793	8.90236	12.6972	11.9641	9.43457	11.6836	8.86026	13.8183	9.81119	8.61174	11.4801	9.3316	9.01803	10.0325	1.99371	11.2107	11.3955	13.8998	10.7099	9.40126	9.82969	5.9722	10.3643
DP09	10.2857	38.5714	Discovery	natural	12.4836	8.49235	9.31336	9.9767	12.3338	13.4977	13.7941	12.1417	15.6649	15.4242	12.2838	11.457	12.0159	10.8197	10.0705	11.6474	11.7587	14.0097	11.3856	9.31336	12.6422	12.3872	6.55234	7.916	12.9624	10.1167	9.29072	9.05535	9.78285	14.277	8.71656	6.92139	11.5456	9.31336	6.65907	10.0006	8.47266	12.7452	11.2505	13.8849	10.5081	6.79133	10.6841	9.11775	9.4673
DP02	11.4286	40.7143	Discovery	natural	12.1631	11.0783	9.28573	11.2106	12.1126	13.5413	13.4011	12.7291	15.312	15.1356	10.9187	11.5852	12.34	10.5404	12.24	10.8108	11.5239	15.302	10.9803	9.28573	12.6257	12.8662	8.19354	10.0966	12.8252	10.9107	9.20073	9.67152	9.92774	13.6296	8.5286	8.43653	11.5271	9.28573	7.85448	10.1508	9.28573	12.9631	11.1825	14.2218	10.2549	9.38524	10.2134	11.5372	9.58766
DP08	32.2857	40.4286	Discovery	advanced	12.1468	10.6804	9.22472	10.2262	13.8893	13.0077	13.6622	11.786	14.9241	14.8635	11.531	11.9279	12.2099	10.8317	12.1011	12.0615	12.3464	12.8448	11.0107	9.22472	12.5664	13.1112	4.08949	9.4139	13.0726	11.4914	9.60304	8.7928	10.3458	14.0822	8.91144	7.41841	13.0714	9.22472	9.07433	9.68436	9.63378	12.7479	11.8239	13.6444	10.6966	9.52687	11.6556	5.99599	9.33282
DP16	35.8571	39.1429	Discovery	natural	11.3517	10.6269	9.3116	12.0516	12.0224	12.9885	13.6509	11.3079	14.2146	13.8636	12.6558	10.8528	11.9243	10.4364	12.4006	12.3861	13.1454	15.2294	10.9631	9.3116	12.4516	12.3987	8.15701	8.50064	14.3492	12.3301	9.66455	9.71518	10.9694	13.1893	7.89376	8.50445	11.4223	9.3116	8.81926	10.5256	8.04893	13.634	11.7964	14.2445	7.33831	9.97608	11.8314	9.40466	9.39243
DP01	18.2857	38.7143	Discovery	natural	11.4784	10.5271	5.49971	10.2168	12.6786	12.7937	13.2509	11.6467	13.889	13.814	4.54843	11.6197	12.5923	10.8349	12.1506	12.2272	11.6532	13.88	11.4367	9.17553	12.9337	13.0534	3.88995	9.4598	11.9837	10.9384	9.56469	8.03682	10.4169	14.1094	8.95666	6.20344	12.2342	9.17553	6.65934	8.90858	8.7739	12.3248	11.6388	13.6626	8.47915	8.27808	10.3158	6.62444	8.52371
DP07	45.5714	42	Discovery	advanced	11.9497	11.2403	5.57266	10.1999	12.5428	12.6526	13.4675	12.8521	14.4669	14.5553	11.2946	10.9955	11.2485	10.6567	12.1991	10.8101	7.94163	13.7037	11.4451	9.31741	12.7001	13.0911	6.76434	9.8909	12.2318	11.1203	9.74058	10.6205	9.38552	14.2812	9.23708	6.51684	11.6385	9.31741	7.19404	9.7009	4.39395	10.6597	11.4899	14.5439	8.9398	7.81816	10.3863	9.10462	9.58174
DP11	25.1429	41.7143	Discovery	advanced	12.383	10.6754	9.26168	11.8883	13.5271	13.4148	13.8133	12.1143	15.0948	15.0526	10.9116	10.7633	11.1768	10.9081	11.9293	11.6071	11.2932	13.3563	11.2837	12.0647	13.6293	12.7986	7.48948	7.49563	13.0134	10.4453	9.36114	10.239	10.8345	13.65	8.81634	6.32089	13.0045	9.26168	7.91112	11.0145	8.59301	12.5019	11.8005	13.9817	10.476	10.4201	11.179	6.89147	8.68832
DP21	23	38.5714	Discovery	natural	13.9885	10.0823	10.2406	11.429	12.1171	13.747	12.547	11.9405	15.9438	15.6678	4.88558	10.9126	11.7413	10.7019	12.44	11.6241	11.8493	14.116	11.2549	9.41427	12.4557	13.0827	9.00093	9.45457	13.7434	12.132	9.4491	12.3089	10.288	14.0895	9.4143	7.209	11.4386	9.41427	9.72047	10.0491	3.66181	13.0581	11.4972	13.8768	11.5688	7.65801	11.5174	6.95475	8.73173
DP19	32.2857	39.8571	Discovery	advanced	12.7041	10.8982	9.39123	10.6545	13.2304	12.5596	13.223	12.1471	15.2868	15.1195	11.4422	11.3744	11.7681	10.5708	11.8394	11.9598	12.4339	14.5941	11.4249	6.58525	12.1892	13.2607	6.49776	8.50616	13.4939	9.60544	9.35792	10.5279	9.97111	12.97	7.58887	8.10775	12.807	9.39123	10.2019	8.55975	7.50049	13.6546	11.7101	13.6613	11.3069	7.54684	11.5543	5.81161	9.72904
DP12	13	40.2857	Discovery	natural	13.504	10.0282	7.70107	11.635	11.8844	13.0348	13.4616	11.6603	15.9143	15.3799	12.7584	10.4302	11.1574	10.5765	12.2923	11.1157	11.1768	13.1963	10.6631	9.32119	12.0614	12.1676	6.86892	8.35673	13.2167	12.9737	9.31119	9.62316	10.2848	13.5632	8.53259	6.4458	11.3867	9.32119	9.00031	9.89248	7.03893	11.2683	11.0405	14.2012	12.3037	9.84031	11.4617	10.1059	8.56864
DP01	25.7143	38.7143	Discovery	natural	13.5952	9.7603	9.26877	10.0426	12.2533	13.0928	13.2661	11.9196	15.9319	15.068	12.8348	10.6884	11.7976	10.3045	12.4214	12.3008	11.7251	12.848	11.2042	9.26877	12.2062	12.6851	6.33491	8.41943	14.0399	13.1664	9.22076	6.36276	10.4173	13.4173	8.17649	6.43706	11.8023	9.26877	5.89781	9.89834	8.84581	12.4583	11.4377	13.5678	11.1081	9.90328	11.0536	6.13972	8.70386
DP05	10	40.8571	Discovery	advanced	11.4969	10.1749	6.56442	11.2756	13.0009	13.3922	13.6688	12.5149	14.8067	15.1373	11.2687	11.3233	11.846	10.5605	12.1417	11.6338	10.3781	14.1255	11.6621	9.30223	12.5724	13.2562	6.07955	8.61789	12.6345	10.8426	9.43494	9.29093	9.39985	13.3104	8.45843	7.0812	12.6352	9.30223	7.56957	9.04261	8.65909	11.9225	11.1973	13.8249	9.26849	9.71207	9.73264	11.1591	8.79371
DP14	12.7143	38.5714	Discovery	advanced	13.037	9.91409	9.42126	6.17953	12.306	13.0405	13.4474	12.9706	15.1143	14.954	12.3283	10.6406	11.3345	10.355	12.2458	11.4799	11.1183	13.3788	11.5106	9.42126	12.2274	13.1751	5.4609	9.12046	13.0269	12.341	9.3214	9.28613	9.65	13.7901	8.91702	6.81979	11.6507	9.42126	8.34114	9.77209	7.22306	12.3904	11.3593	13.5731	11.7332	10.3928	10.8059	7.51859	8.88416
DP02	43	40.7143	Discovery	natural	11.0586	10.4377	4.15273	12.0762	12.3776	13.6734	11.7146	12.6279	13.5582	14.7099	10.9617	11.5732	9.51618	10.8869	11.4528	11.1845	7.47959	14.7285	10.87	9.36218	12.5272	13.2589	7.7421	9.12043	12.332	10.4332	9.27323	10.7571	9.05371	13.9369	5.24138	8.44146	11.556	9.36218	8.68073	9.48964	4.71766	11.9083	11.5013	13.7173	7.38577	8.82572	10.0313	11.3544	9.32204
DP02	17.4286	40.7143	Discovery	natural	10.4654	10.2545	8.19596	11.2445	12.4307	12.5814	12.9714	12.486	13.9985	14.1937	11.3919	11.9121	11.8864	10.6527	12.0858	11.8841	11.1424	14.9244	10.8895	9.31239	11.9071	13.1051	5.88677	9.18519	12.7786	11.0406	9.64427	9.1289	10.5132	13.5551	8.71625	7.97771	11.9447	9.31239	9.1375	9.2684	4.32558	12.0283	11.524	13.822	7.76674	8.80452	10.2387	10.3555	9.12912
DP19	13.1429	39.8571	Discovery	advanced	11.0786	10.7907	9.30974	8.57585	12.7232	12.6048	12.851	11.9369	14.0411	14.3401	12.4341	11.6242	12.7239	10.8729	11.7511	11.4317	10.627	15.0504	12.0291	9.30974	12.0501	13.0507	6.56756	10.0407	13.7747	12.0829	9.60279	9.98439	9.48557	13.8937	8.56904	8.29051	12.1109	4.03984	8.40156	9.69751	8.25265	12.7291	11.5091	14.2319	9.2809	9.79033	10.9064	8.03056	9.79511
DP12	36.1429	40.2857	Discovery	natural	13.2021	10.0052	9.40501	7.83593	12.1741	12.8628	13.0617	11.9188	15.0031	14.9454	11.8092	10.6054	11.3427	10.7473	11.6148	11.8238	12.4823	13.1445	11.2137	9.40501	12.4834	12.7313	7.25883	7.84959	13.7013	12.0046	9.36898	10.3858	11.5581	13.3392	6.24849	7.63307	11.4029	9.40501	7.8004	9.2266	7.65557	13.3757	11.8063	13.6819	10.3078	9.24153	11.9158	8.27322	7.78455
DP06	23	40.2857	Discovery	natural	13.054	10.4288	8.41701	12.0512	12.1459	13.435	13.8816	11.9958	15.4492	15.3281	11.8235	11.7569	12.5488	10.7153	12.0962	12.006	11.3317	13.5221	10.9636	9.4451	12.6826	12.8442	7.02576	8.82088	13.4374	11.9073	9.3708	10.1025	10.8119	13.6213	8.5898	6.10317	11.6561	9.4451	7.83758	9.67437	7.00435	13.3767	11.581	13.6919	10.5085	9.83056	11.0779	6.26867	8.95959
DP06	36.1429	40.2857	Discovery	natural	13.1655	10.3464	7.68564	11.9322	12.1338	13.7368	14.3196	11.8968	15.6233	15.5127	11.978	11.5092	12.0145	10.6176	12.1763	11.9004	12.4938	14.0955	10.8222	9.39805	12.3295	12.8588	7.45301	8.80559	13.2667	12.3781	9.42022	9.90286	11.4417	13.7334	8.33945	7.21302	11.6094	9.39805	7.30456	10.6018	6.26988	13.56	11.8632	13.6832	10.8324	9.53689	11.309	13.5971	9.73209
DP08	6.14286	40.4286	Discovery	advanced	12.1606	10.5194	9.39674	10.3495	12.4791	13.2868	13.6446	12.4409	15.4608	15.0835	12.176	12.1779	12.9299	10.6101	12.4467	11.0843	11.7819	13.9115	11.0431	9.39674	12.6875	13.0502	7.72998	9.88247	12.8144	11.636	9.48272	8.97114	9.56376	13.9989	9.42504	8.45866	11.8587	6.55446	9.8847	10.3749	3.25257	11.6667	11.3926	14.2618	10.7573	10.9333	10.1335	11.1184	10.1977
DP12	29	40.2857	Discovery	natural	12.7455	10.047	9.47993	10.6718	12.7019	13.2736	13.4562	12.4965	15.0151	14.4699	12.7471	10.3437	11.4489	10.4134	12.5583	12.1681	11.9327	13.3631	11.2075	9.47993	12.6331	12.8896	8.06858	8.67089	13.6862	12.6523	9.3288	9.18338	11.3627	14.2767	8.74878	6.60798	11.8545	9.47993	9.07071	10.3921	7.83325	13.1699	11.9305	13.8644	11.2234	10.0467	11.876	7.87568	8.92342
DP10	15.4286	40.5714	Discovery	natural	12.6634	10.6465	9.99522	11.0012	12.4641	13.2898	13.5189	12.196	15.3136	14.9928	12.2218	11.3414	11.6359	10.8866	12.3587	11.6495	10.9289	14.104	11.2073	9.27051	12.2564	12.6767	6.38135	10.3439	13.2249	11.9961	9.58494	10.803	10.1461	14.3585	7.96724	6.90232	11.8029	9.27051	9.32977	10.5738	6.94889	11.8024	11.4884	13.8276	10.7378	11.0125	10.865	6.45716	9.35589
DP09	26.7143	38.5714	Discovery	natural	13.7834	9.9893	3.36641	10.932	11.9307	13.5605	14.0982	11.6488	16.1612	15.5435	14.1431	11.1478	12.4845	10.3174	12.9036	11.6858	12.0224	13.3582	11.0902	9.3853	12.1671	12.2064	7.29868	9.7152	14.1061	14.349	9.09618	9.08387	10.5176	14.1775	8.36766	5.82184	11.032	9.3853	6.98394	11.7462	1.1434	13.0792	11.4778	13.7106	12.0151	11.3765	11.1349	10.0553	10.2715
DP08	9.42857	40.4286	Discovery	advanced	12.726	10.3063	9.32844	11.1295	12.4799	13.1142	13.7457	11.9275	14.5676	15.094	12.7078	12.5262	12.4084	10.9831	12.3982	11.4779	11.2571	13.5597	11.4843	9.32844	12.7516	12.9299	6.59245	10.3704	12.8953	12.3614	9.4229	8.62398	9.3586	14.0395	9.18633	7.21201	11.9251	9.32844	9.52697	10.6069	7.90169	11.9593	11.2167	13.9505	10.5295	10.1521	10.656	14.2389	10.181
DP13	24.4286	37.7143	Discovery	natural	13.0856	11.0039	9.37886	11.8139	13.106	13.5068	13.9203	12.3515	14.9323	15.2213	12.6034	12.896	13.6805	11.0993	12.5895	11.9066	12.1419	11.8991	11.5021	9.37886	12.0167	17.3525	7.7427	8.9775	14.0681	12.504	9.58046	9.80401	10.2159	13.2393	8.73335	6.37586	12.404	9.37886	9.41533	10.7392	8.53451	13.2934	11.4335	13.9104	8.86413	10.8658	10.8573	8.89359	10.1451
DP15	20.4286	41.4286	Discovery	natural	12.6552	11.011	6.92705	11.992	12.6376	14.2584	14.2228	12.4176	15.0855	15.22	11.9955	12.1454	12.7319	11.2336	12.7833	11.9224	11.6593	13.5467	11.5121	9.31226	12.0174	13.2401	7.48238	8.41824	13.7029	12.0161	9.52574	9.36585	9.77718	13.4886	9.01682	6.23116	11.9724	9.31226	6.68181	9.79483	8.91305	13.6074	11.7236	13.7552	10.358	9.49591	10.9169	6.21678	10.3909
DP13	34	37.7143	Discovery	natural	12.9691	10.1537	9.36306	11.5804	12.551	13.4526	13.7077	12.3138	15.4823	15.2513	11.6413	10.6459	11.2851	10.4532	12.0468	11.6514	12.942	12.773	11.198	9.36306	12.264	12.8073	9.60873	8.49232	13.0313	11.715	9.44735	8.50024	12.249	13.2608	8.37977	6.99099	11.7418	9.36306	8.2764	10.5395	8.54579	13.7794	11.7958	13.5425	10.7477	9.6104	11.2989	6.11934	9.6019
DP19	23.2857	39.8571	Discovery	advanced	12.398	10.133	10.0116	11.332	12.7071	13.3627	13.7826	11.9108	15.2514	14.9051	11.6337	11.2463	12.2781	10.3156	11.8689	11.9313	11.87	14.7093	11.5667	9.32146	12.1416	13.2414	4.43503	8.21581	13.1184	11.1937	9.27486	8.58431	9.72896	12.8485	8.94119	8.57092	12.2225	9.32146	10.138	8.55376	9.1297	13.5027	11.631	13.8677	11.44	9.68272	11.2972	6.71578	9.18952
DP06	28.1429	40.2857	Discovery	natural	12.2142	10.4423	9.42831	12.4559	13.574	13.4224	13.7325	12.2912	15.2057	14.8672	11.9458	11.803	12.5717	11.0444	12.1909	11.7347	11.4577	14.0148	11.0371	9.42831	12.06	13.1348	6.53714	9.92837	13.1797	11.9519	9.25764	9.50968	11.0637	13.8885	8.83361	7.85946	13.1427	9.42831	9.13746	10.1572	8.45693	13.4387	11.5997	13.3287	10.7813	10.0873	10.7314	11.6456	10.2983
DP20	38.5714	41.1429	Discovery	advanced	13.5247	10.286	9.29131	10.3696	11.792	13.762	13.9699	11.7852	15.8203	15.0801	12.5714	11.2908	12.189	10.7175	12.3923	11.626	13.1155	13.5173	11.3568	9.29131	12.1643	12.0186	6.38216	8.86321	13.5238	12.7129	9.27883	10.2261	10.0162	13.3647	9.62578	8.42711	11.0471	9.29131	7.94833	9.36328	9.29131	13.7709	11.5317	13.7426	11.5704	9.62975	11.3324	7.79394	9.84681
DP15	33.7143	41.4286	Discovery	natural	12.8605	11.1062	9.35084	12.4277	12.0407	13.5821	13.9274	12.0924	15.5835	15.3066	12.3826	11.1595	11.9384	10.4469	12.5428	11.8641	12.0571	13.655	10.8141	3.23907	12.3927	12.6253	7.36989	8.83763	14.1188	12.3157	9.53115	8.36823	10.5054	12.9576	8.84467	7.06812	11.4065	9.35084	7.36169	9.18014	7.11352	13.746	11.802	13.7229	11.4373	9.4475	11.2301	6.13112	9.72793
DP09	5.85714	38.5714	Discovery	natural	12.3904	10.26	9.31893	10.6786	11.9911	13.2838	13.3889	11.7908	15.5193	14.982	13.7113	10.9148	12.2301	10.6226	12.9038	10.8922	11.7788	14.0059	11.4638	9.31893	12.0282	12.8743	5.65621	9.8677	13.7596	13.8806	9.05978	8.03883	9.57673	14.8524	8.54152	6.61712	11.2347	9.31893	5.37672	11.0463	5.40191	12.6995	11.0798	13.9977	11.4675	10.6739	10.3672	7.82652	10.2788
DP01	38.5714	38.7143	Discovery	natural	13.3395	10.1622	9.2974	11.2216	12.9607	13.396	14.1526	11.7261	15.7612	15.4492	11.9666	10.6768	11.802	10.1711	12.091	12.162	13.2538	12.9941	10.9256	9.2974	12.2053	13.0333	3.02304	9.50431	12.9244	12.0887	9.15964	7.51713	11.0059	13.6546	8.69809	5.43076	12.4972	9.2974	7.00096	9.56201	8.65493	13.4926	11.5388	13.7483	11.8447	10.0472	11.5284	10.8172	9.00877
DP10	34.7143	40.5714	Discovery	natural	12.4594	10.9405	7.32336	10.4425	12.5719	13.1382	13.3806	12.1921	13.9614	14.7278	12.5386	11.1839	12.1198	10.9232	12.2251	11.9358	12.663	13.8591	11.5514	9.35411	12.2274	12.9136	8.45853	9.55975	13.4965	12.2209	9.26334	11.564	11.3887	14.0033	9.11308	7.30058	11.8068	9.35411	9.39221	10.4683	9.2707	13.1409	11.6221	13.7256	9.7875	9.92931	11.6668	10.4461	9.79252
DP18	22.2857	40.5714	Discovery	advanced	12.8252	10.0767	9.28376	10.8081	12.4317	13.3736	13.8215	12.2597	14.8548	15.3759	12.4426	10.6636	11.7679	10.2799	12.5277	11.9131	12.0784	12.8663	10.8015	9.28376	12.1961	12.4006	6.0798	8.36133	13.402	12.5545	9.35044	9.17776	10.6675	13.691	8.63397	4.94976	11.8041	9.28376	9.4013	10.5843	9.09256	12.3703	11.5805	13.8138	9.8339	10.3868	10.7617	10.7659	9.05704
DP21	17.2857	38.5714	Discovery	natural	11.6369	10.1462	3.05161	9.29532	12.2098	13.2563	13.4182	12.379	14.6795	14.7532	12.6956	11.1938	12.0842	10.6776	12.7672	11.4844	11.5094	14.3848	11.0818	9.26468	12.549	13.009	9.31908	9.55532	13.6342	12.4748	9.7597	10.1068	10.0971	13.2543	9.30728	7.32697	11.5233	9.26468	10.28	10.3831	2.08101	12.9857	11.3519	13.5669	9.34583	10.0544	10.8449	7.57316	9.97106
DP04	40.7143	42	Discovery	natural	13.7288	12.1867	9.38848	11.0491	11.9328	13.7193	13.591	12.2602	15.4019	15.1609	11.6445	11.2034	12.1818	10.4145	12.3624	11.4962	12.281	13.4599	10.7218	9.38848	12.3068	12.0213	7.13742	8.84342	13.4368	11.8955	9.30341	8.7518	10.7471	13.4027	8.77132	6.40683	11.2915	9.38848	8.62497	10.1271	6.54004	12.7713	11.5706	13.8164	11.4553	9.81999	11.3858	8.31912	9.5479
DP14	28.4286	38.5714	Discovery	advanced	13.3296	10.5436	9.36357	10.2435	12.2158	13.7127	14.3298	11.8575	15.701	15.6289	12.2003	11.7522	12.8702	10.5545	12.3175	11.9034	12.0429	12.7094	11.0213	9.36357	12.5244	12.9063	6.70582	9.12653	13.4891	12.2038	9.55275	8.08066	10.5966	13.5502	9.02707	6.80268	11.4437	9.36357	8.48562	9.5932	9.36357	13.031	11.6179	13.9712	12.0246	9.65822	11.8482	9.03177	10.1039
DP09	29.8571	38.5714	Discovery	natural	10.5657	10.7927	9.29625	10.7093	12.9032	13.2758	13.1789	12.0534	14.3552	14.5496	11.9996	11.5602	12.1954	11.0171	12.2423	11.9787	12.353	14.0409	11.1295	9.29625	12.368	12.5881	6.38396	8.98702	13.953	11.9386	9.5481	9.071	10.5272	13.9887	8.47716	5.80025	12.0335	9.29625	5.62324	9.72863	8.67755	12.719	11.5456	13.6559	10.1374	8.58986	11.2193	7.6226	10.3891
DP04	14.2857	42	Discovery	natural	14.0372	11.921	9.36587	9.6634	12.0843	13.4868	13.6216	11.9329	15.9209	15.3898	12.6423	11.6309	12.5866	10.5554	12.622	10.9856	10.975	12.801	10.5912	9.36587	12.5914	12.264	3.65105	9.13222	13.5206	12.7003	9.25984	7.46696	9.34921	13.6224	8.44074	6.17247	11.5627	9.36587	8.80748	10.2053	8.67461	12.0541	10.9457	13.7142	11.8943	10.4783	10.5545	5.94337	9.78429
DP12	17.5714	40.2857	Discovery	natural	14.3024	10.2267	9.38776	11.1005	11.9007	13.9116	14.1995	12.0205	16.378	15.9453	13.5686	10.9074	11.6682	10.7294	12.5621	11.1441	10.6173	13.288	11.1554	9.38776	12.2894	12.2742	6.98916	8.44402	12.9182	14.0771	9.25499	8.65468	10.1542	14.0318	8.29041	6.01305	11.2144	2.71645	9.04572	10.3277	6.87823	11.4095	10.9	13.6503	12.9419	10.6054	11.1948	7.28782	9.41198
DP15	18.8571	41.4286	Discovery	natural	13.6994	11.0108	9.30072	11.7048	12.239	14.5831	14.6567	12.4592	15.6189	16.0686	12.2101	11.439	12.1018	10.5982	12.5628	11.4198	11.2961	13.0507	11.1422	9.30072	12.5136	12.6053	8.82333	8.6265	12.8689	12.1412	9.15577	8.13461	9.46491	13.3863	8.81441	4.98267	11.5846	9.30072	7.39379	9.77192	8.84016	13.0527	11.371	13.6995	12.0878	8.73777	11.065	7.28485	9.97683
DP03	12	39.8571	Discovery	advanced	13.0301	9.49589	9.285	10.4196	12.9836	13.7013	14.3838	12.1402	15.0834	15.3342	11.9548	10.923	11.0658	10.6507	12.2303	11.2109	11.6744	14.2793	11.7799	9.285	11.9511	13.1199	7.67206	8.19132	12.2859	11.7291	9.39117	9.28613	9.83109	13.4994	8.60442	6.74688	12.5407	9.285	6.96399	9.40839	8.59448	12.3623	11.0239	13.3762	10.4973	9.42002	10.39	6.1391	8.83717
DP19	30.1429	39.8571	Discovery	advanced	14.4302	10.5019	8.18104	10.4057	12.331	14.7364	15.2694	12.244	16.246	16.0616	13.2374	11.5319	12.2561	10.5069	11.9257	11.6599	11.8941	14.0166	11.185	9.34103	12.2096	13.094	7.36908	9.0608	12.1049	13.181	9.25871	8.72305	9.60804	13.9073	8.76152	7.40047	11.6376	9.34103	9.80206	9.85921	2.48537	13.3059	11.493	12.9552	12.014	9.992	10.9421	7.50614	9.79325
DP20	19	41.1429	Discovery	advanced	13.2095	10.8337	8.14363	10.7153	12.3482	14.3839	14.527	11.7242	14.761	15.9854	12.0462	11.2892	12.5424	10.9361	12.7591	11.5643	11.4279	13.8715	11.5124	9.29741	12.6295	12.6189	8.55316	9.44612	12.4808	11.4012	9.33103	11.073	9.68936	15.0327	9.94248	7.69294	11.6573	9.29741	9.78423	10.5563	8.95751	13.1433	11.6209	13.8716	10.3955	9.55518	10.8898	8.265	10.5483
DP18	32.2857	40.5714	Discovery	advanced	13.5292	10.2322	6.83009	11.8696	12.3279	13.3001	13.9777	11.8712	15.363	15.4428	12.6804	11.0011	11.8329	10.4477	12.7144	12.0249	12.3974	14.0948	10.835	9.38153	12.3761	12.2881	7.47943	8.13339	13.5509	12.9126	9.41129	8.42528	11.2506	13.4957	9.03326	7.8053	11.5177	9.38153	9.23349	10.6495	9.26556	12.3495	11.8584	13.7388	10.2003	11.0424	10.9395	8.6469	9.09811
DP17	20.7143	40.8571	Discovery	natural	10.993	10.7271	9.25124	10.7886	13.4384	12.8551	13.4287	12.1658	13.9893	14.4416	11.6554	12.2174	12.76	10.5405	12.2306	12.3795	11.9424	13.0908	11.2941	9.25124	12.657	12.7484	9.01101	9.41351	13.1062	11.1783	9.73065	8.23035	10.4873	13.0034	8.91076	6.20782	13.0712	9.25124	5.39935	10.4171	8.99318	12.8366	11.405	13.66	8.54476	9.92717	11.0313	8.17529	10.2092
DP02	31.1429	40.7143	Discovery	natural	13.9008	10.5721	7.24283	11.4209	12.0172	13.8284	14.3617	12.2997	15.9049	15.8316	11.8646	11.5378	12.2627	10.828	12.347	11.4991	11.3264	14.4181	10.6155	9.32703	12.5101	12.303	7.5983	8.95079	12.6074	12.09	9.455	9.73278	10.6639	13.4748	9.06363	7.64238	11.3889	9.32703	7.9789	9.8879	7.54209	12.6046	11.4091	13.4572	11.2444	8.57499	10.608	10.3094	9.87265
DP08	18.2857	40.4286	Discovery	advanced	14.128	10.4776	3.142	10.4267	12.4984	14.111	14.6964	12.2402	16.3299	16.0827	12.8188	11.8953	12.2314	10.4602	12.5355	11.5428	10.6754	13.1639	11.1161	9.36041	12.6138	12.7412	7.26489	9.26716	12.3981	12.8195	9.39505	8.93714	9.28694	14.1903	9.10383	5.62089	11.7954	9.36041	8.79786	10.5895	2.51921	11.9388	11.2843	13.3926	11.9883	10.4722	10.5425	9.16091	9.90282
DP15	32.8571	41.4286	Discovery	natural	13.002	10.9078	6.31249	11.4011	12.2582	13.5833	14.2272	12.4166	14.9825	15.3892	11.5692	11.345	11.5379	10.5769	12.32	11.7416	12.0058	13.6218	11.0512	9.28113	12.2535	12.8475	7.23025	8.68393	13.1554	11.3925	9.28016	8.1234	10.2313	13.0949	9.6821	8.16375	11.6567	9.28113	6.9099	9.46523	8.85909	13.5944	11.7129	13.3695	10.7762	9.28181	10.9943	11.0439	9.47996
DP05	39	40.8571	Discovery	advanced	13.5696	9.99459	6.59584	10.2701	11.9964	13.6028	14.4222	12.052	15.5151	15.7208	12.8435	10.4723	11.7517	10.5267	12.524	12.0662	12.9509	13.4574	10.7904	9.32981	12.2676	12.398	7.97042	8.16088	13.4914	12.9921	9.29072	10.18	10.6562	13.4315	8.63625	5.97379	11.3325	9.32981	8.55722	10.0944	7.00403	13.4616	11.7685	13.7603	10.7452	9.23889	11.0464	6.58961	9.80556
DP21	29.4286	38.5714	Discovery	natural	11.0056	10.0356	9.28516	11.0484	12.4638	13.0569	13.4297	11.4845	13.8094	14.5259	11.6057	10.8519	11.5114	11.0507	12.3266	11.9385	12.5537	14.2268	11.0418	9.28516	12.5146	13.4044	9.77842	9.44881	12.9861	11.2345	9.58701	9.93371	10.6932	14.2673	9.31777	7.36255	11.8263	9.28516	9.45559	8.97589	7.1325	13.463	11.8851	13.3794	7.59319	9.85608	11.2002	11.3942	9.34116
DP09	32.4286	38.5714	Discovery	natural	14.1947	10.3234	9.32259	10.3812	11.9519	13.4435	13.9908	11.7562	16.2125	15.7428	13.272	11.0901	12.0999	10.5053	12.7121	11.6616	12.512	13.6895	11.057	9.32259	12.6127	12.3616	7.23853	9.13536	13.5736	13.6072	9.28211	9.10791	10.523	14.3801	8.53704	6.3894	11.1603	9.32259	8.50096	10.3901	8.88042	12.9655	11.3656	13.5846	11.5932	10.0696	11.1768	6.14654	10.1644
DP12	39	40.2857	Discovery	natural	13.3785	10.0848	9.39027	11.4677	12.2698	13.443	14.0164	11.763	15.1786	15.6346	11.8577	10.6057	11.2071	10.9976	11.9443	11.8516	12.4358	14.0118	11.1094	9.39027	12.5646	12.6693	7.00186	7.98717	12.9121	12.1551	9.48098	10.8133	11.4293	13.6746	8.42265	7.64564	11.5329	9.39027	7.67349	8.10713	7.43737	13.4411	11.8448	13.785	11.3476	9.37523	12.0158	5.86158	8.76655
DP14	25.7143	38.5714	Discovery	advanced	12.0977	10.4899	3.39474	11.1201	12.3223	13.2685	13.7046	11.8684	14.8647	14.8855	11.6796	11.5251	12.7227	10.7047	12.1887	11.834	11.9564	13.2985	11.2582	9.21546	12.3632	12.7212	5.17955	8.79946	13.3219	11.354	9.4156	8.4377	10.3204	13.8101	8.92533	5.87836	11.4985	9.21546	6.29503	9.92068	2.90489	12.8899	11.5731	13.6907	10.477	9.80013	11.5437	7.42645	9.79092
DP04	37.8571	42	Discovery	natural	13.0502	12.2259	1.69557	9.52258	12.3384	13.0234	13.4842	12.0103	14.4355	14.8489	12.0774	10.8838	12.1084	10.5237	12.3851	11.6641	12.0704	12.7518	11.2556	9.30957	12.52	12.7815	6.83457	8.73498	13.4311	11.7193	9.46745	8.17728	10.6211	13.6072	8.78083	4.5253	11.6784	9.30957	8.89651	9.82587	3.04855	12.5917	11.6827	13.711	10.6845	9.70776	11.3191	7.63595	9.00567
DP18	23.1429	40.5714	Discovery	advanced	13.7982	10.4934	9.35599	10.294	12.8114	13.962	14.5729	11.989	15.6569	15.7455	11.7003	11.7806	12.919	10.2475	12.2161	11.8808	11.7541	13.8469	10.6542	9.35599	12.5586	12.4434	7.79817	8.27966	12.7528	12.0349	9.07851	9.2519	10.4503	12.7738	9.01744	7.76221	12.2686	3.97727	8.7195	9.22543	9.09683	12.2242	11.415	13.3727	10.4597	8.43895	10.5734	10.5105	9.78201
DP12	29.5714	40.2857	Discovery	natural	14.3911	10.0835	5.89946	10.2493	12.0919	14.5445	14.6575	11.7775	15.9321	15.9791	12.2536	11.1196	11.4056	10.6164	11.9302	11.9428	11.3737	14.4331	10.9624	9.39403	12.3504	12.4202	6.85627	9.1552	12.1247	12.8309	9.36523	9.70627	10.9092	13.4542	8.09668	8.22337	11.5443	2.85094	8.71527	9.56441	6.6838	12.8352	11.4151	13.1633	12.2685	9.76149	11.4285	7.71349	9.47776
DP06	26	40.2857	Discovery	natural	13.8551	10.2111	9.42642	10.6326	12.6158	14.3319	14.8246	12.276	15.4598	16.1517	12.7942	11.773	12.712	10.6958	12.4813	11.7047	11.6082	14.7137	10.7956	9.42642	13.015	12.6811	8.78755	9.30243	12.9192	12.6242	9.28479	10.4165	10.5339	13.9238	8.40111	8.38347	11.9528	2.70901	9.27745	9.71005	8.87668	13.4101	11.4797	13.7597	11.9618	10.0332	11.2512	10.4983	10.3264
DP10	29.7143	40.5714	Discovery	natural	11.2861	10.0589	9.23352	9.66838	13.1642	12.8834	13.1027	11.8265	13.4959	13.9775	12.9424	10.6491	11.5429	10.8041	12.3963	12.2756	12.0909	13.8202	11.1601	9.23352	12.5066	12.7802	6.17196	8.99574	13.5831	12.5663	9.57984	11.2624	10.884	13.7786	8.75906	7.35163	12.6156	9.23352	8.98526	9.90404	9.57619	12.5418	11.7064	13.5382	6.95074	10.0338	10.9322	8.18123	9.15187
DP11	16.8571	41.7143	Discovery	advanced	12.2979	10.3483	9.21212	12.4144	13.1793	13.3087	13.7948	12.2108	14.7743	14.8409	11.4748	10.6693	10.844	10.9615	12.2008	11.7613	11.0298	14.4286	11.8978	9.21212	12.3865	13.5747	4.93148	8.04569	12.3927	11.2282	9.57288	9.65325	10.3338	13.9893	8.93461	8.01374	12.6825	9.21212	6.07885	10.5459	9.74043	12.4552	11.7079	13.7026	10.0592	8.63376	10.6038	7.68231	8.50658
DP20	24.7143	41.1429	Discovery	advanced	12.5417	11.9794	9.25533	10.7889	12.5109	13.2755	13.5236	12.0268	15.2935	14.7401	12.0883	11.2433	11.8929	10.6773	12.3743	11.8765	11.8702	13.6013	11.0282	10.9025	12.6373	12.9496	7.72527	9.11173	13.1177	12.0247	9.51623	10.5685	9.60097	12.6475	9.63255	8.22969	11.8689	3.18973	9.58844	9.01858	9.45579	13.2535	11.3438	13.4813	10.4469	9.85882	10.9055	6.15452	9.52162
DP04	24	42	Discovery	natural	13.152	10.9644	9.47212	11.4102	12.6002	12.7548	13.169	12.2512	14.9067	14.869	11.4051	10.8142	11.7402	10.748	12.1485	11.4643	11.6196	13.2568	11.3613	9.47212	12.1535	12.464	4.97739	9.4884	13.1122	11.124	9.35437	9.305	10.0123	13.6554	9.03079	5.12135	11.7269	9.47212	9.13974	9.59773	9.20082	12.4709	11.4692	13.9857	11.4498	9.90548	11.1502	8.43688	8.82048
DP04	10.1429	42	Discovery	natural	13.1083	11.2378	6.69427	9.63223	11.9452	13.7023	13.5888	11.931	15.579	15.2664	12.4504	11.0821	12.0012	10.3424	12.4578	10.638	11.0932	13.5574	10.5569	9.32258	12.5723	12.2065	6.39502	9.88802	13.1693	12.5589	9.12642	8.35921	8.95799	13.7087	8.53278	6.97019	11.4072	9.32258	8.08098	9.84434	7.54424	11.8499	10.7941	14.0618	11.6372	9.84115	10.4007	6.35926	9.12182
DP12	37.8571	40.2857	Discovery	natural	14.2534	9.88055	6.61043	12.3221	11.8719	13.9067	14.6328	11.9273	16.3068	15.8102	12.3165	10.609	11.1125	10.6175	12.1854	11.5893	12.2081	13.6772	10.8635	9.4373	12.0441	12.356	6.90618	7.88866	12.0493	13.3092	9.27662	10.0201	11.2723	13.6589	8.73915	8.12391	11.0508	9.4373	8.04975	9.87678	7.50607	13.2027	11.5537	13.2486	12.3351	9.55455	11.6227	7.07528	8.8066
DP15	25.5714	41.4286	Discovery	natural	14.0247	10.5145	6.87654	11.1797	12.2389	14.6843	15.2094	12.3833	15.9069	16.2816	13.0285	11.2776	12.0411	10.3462	12.8395	11.6729	11.4274	13.5802	11.3139	9.30891	12.5263	12.6867	6.66393	8.73411	12.7974	12.6887	9.34518	9.12511	9.6604	13.8519	8.90621	7.23545	11.5691	9.30891	6.39626	10.1939	2.06292	13.1186	11.3634	13.5033	12.2144	10.1482	11.0451	7.9123	9.78459
DP11	37.1429	41.7143	Discovery	advanced	13.965	11.2661	6.05379	11.5594	12.1415	14.7386	15.3723	12.415	15.8898	16.2893	12.6868	10.7797	11.197	10.5575	12.0623	11.6971	11.852	13.9668	11.1	9.30845	12.4485	12.6311	6.26284	7.73089	12.0896	12.7522	9.24543	11.8374	11.1214	13.7005	8.58247	7.5312	11.5164	9.30845	6.90681	9.75735	9.65671	13.192	11.7369	12.9666	11.229	9.9343	10.9116	5.7411	8.8711
DP04	28.8571	42	Discovery	natural	10.4838	12.4848	9.29934	10.1149	12.7833	13.0771	13.2049	11.7241	13.5082	13.9116	11.5027	11.6309	12.7758	11.1288	12.1363	11.3702	11.52	13.3785	10.9121	9.29934	12.9028	12.3951	6.37826	9.25262	12.9081	10.7708	9.35408	10.3896	10.0433	13.6101	9.05043	5.78558	12.0902	9.29934	8.88232	9.7485	9.17941	12.4543	11.4406	13.461	8.04328	9.7861	10.9363	7.56081	9.23565
DP21	22	38.5714	Discovery	natural	12.4896	10.1959	8.95414	11.248	12.7534	13.2733	13.5461	11.9803	14.8048	14.7688	12.1449	11.385	11.8012	10.7962	12.4803	11.8839	11.574	14.1614	11.3244	9.34459	12.2764	13.6118	8.62372	9.52141	12.8949	12.0021	9.55446	10.9451	10.2025	14.4142	9.36311	7.65871	12.0208	9.34459	9.21764	9.98648	6.58291	13.2376	11.6512	13.3749	8.76237	9.511	10.5796	8.3837	9.85425
DP12	36.7143	40.2857	Discovery	natural	12.8646	10.3462	9.33283	10.9241	12.2392	12.9252	13.1933	12.0255	14.7749	14.743	12.5515	10.7465	11.8125	10.8733	12.472	11.9296	12.7362	13.1732	10.7555	9.33283	12.3549	12.5304	6.90331	8.90066	13.8257	12.5762	9.36826	9.96498	11.4987	13.5521	8.389	7.14691	11.4005	9.33283	8.21196	9.94492	8.0587	13.1414	11.7776	13.8601	10.4193	10.1076	11.9915	8.71924	9.32115
DP04	36.8571	42	Discovery	natural	10.9952	11.8878	9.26312	10.2045	12.2829	12.7664	13.0715	11.9036	14.0897	14.2227	11.1946	10.9596	11.9302	10.7068	12.0556	11.5431	11.6366	13.2575	11.0989	9.26312	12.7911	12.462	6.3466	9.82038	13.0466	10.7229	9.41235	8.12767	10.5069	13.4247	8.75523	5.74066	11.5996	9.26312	8.66772	9.49628	9.31392	12.6211	11.5253	13.6873	9.8755	9.53709	11.2851	6.71897	8.91742
DP09	36.2857	38.5714	Discovery	natural	12.261	10.2365	7.95414	9.68504	12.0725	12.83	13.2521	11.9258	14.7444	14.624	12.993	10.6541	11.7908	10.9644	12.5215	11.8901	13.0003	14.1048	10.9185	9.29086	12.345	12.4155	6.85701	9.56569	14.0085	12.9133	9.32579	8.91605	10.6155	14.08	8.42737	6.66467	11.2955	9.29086	5.61392	10.0857	2.8668	13.186	11.5307	13.7957	10.317	10.9399	11.383	9.10534	9.91581
DP14	22.4286	38.5714	Discovery	advanced	14.0706	10.3335	9.33324	10.0492	12.0841	14.1737	14.514	11.7494	16.1946	16.0805	12.6957	11.7445	12.7861	10.7562	12.66	11.0852	11.3639	12.7843	10.9935	9.33324	12.3524	12.7645	7.87862	8.75444	13.2483	13.216	9.33105	8.43513	9.8139	14.3979	9.19431	6.82296	11.3551	9.33324	5.77517	9.87711	3.24143	12.5559	11.2245	13.3999	12.2387	9.06536	11.1406	7.45748	10.8929
DP11	10.2857	41.7143	Discovery	advanced	12.6738	10.1372	9.29801	11.7453	12.5492	13.4469	13.7783	12.1052	15.2247	15.2742	11.8243	11.0611	11.7305	10.2446	12.1229	11.243	11.6182	13.9525	11.8163	9.29801	12.9112	13.5722	7.07817	8.70631	12.6213	11.2719	9.06017	9.19012	9.80665	13.2385	8.66783	6.59606	12.1151	9.29801	9.08919	10.537	10.1473	12.2667	11.3793	14.0991	11.2091	9.76491	10.5896	6.69263	8.84729
DP07	37.7143	42	Discovery	advanced	12.6605	10.7972	8.03446	11.1597	12.4498	12.9618	13.249	12.4205	15.1829	14.8663	11.7706	11.1408	11.5383	10.479	12.1829	11.9629	12.8053	14.5977	11.084	9.37246	12.3277	13.0102	8.74076	9.34986	13.2957	11.9346	9.54633	9.83201	11.133	13.2804	8.61844	8.05704	11.7387	9.37246	9.8299	9.59449	9.92141	13.5867	11.7407	14.0915	10.1729	9.84569	11.1881	7.33517	9.32549
DP11	11.2857	41.7143	Discovery	advanced	12.0417	10.6985	7.275	10.9276	12.5483	13.1822	13.4292	12.1732	15.1468	14.8707	11.3089	11.3672	12.1442	11.1533	12.2126	11.0668	11.2217	13.6325	11.7409	9.28996	12.6752	13.2623	7.29358	9.21467	12.6847	11.1004	9.63074	11.4947	9.80866	13.6985	8.78384	7.08569	11.9732	9.28996	8.65	10.3423	10.048	11.949	11.4659	14.0735	9.94149	9.66231	10.341	12.6114	9.41751
DP18	39.1429	40.5714	Discovery	advanced	12.9435	10.8686	6.62045	11.5996	12.3954	13.2634	13.7905	11.9331	15.327	15.0703	11.4871	11.2205	11.8167	10.7882	12.1994	11.9788	12.8686	12.6259	10.8014	9.34053	12.5426	12.7675	7.22921	8.23718	13.2735	11.4046	9.55768	10.4033	11.4224	13.5254	9.29206	7.81542	11.596	9.34053	9.37937	9.90752	2.56002	13.1682	11.9956	13.8712	10.8906	9.87782	11.4917	10.1572	9.02853
DP02	18.1429	40.7143	Discovery	natural	12.4706	9.86451	9.30082	9.70523	13.035	13.4283	14.0363	12.3348	14.5456	15.2945	11.8594	10.9884	11.9514	10.5524	12.0931	11.1252	10.7603	14.6238	11.4581	8.26197	12.7749	13.2895	7.04695	9.34629	12.8007	11.5482	9.33007	8.75348	10.1376	13.3057	8.51695	8.17466	12.6616	3.46664	7.70746	9.42151	9.48964	12.2715	11.2333	14.2688	10.8717	8.4936	10.7281	5.41402	9.10839
DP14	10.7143	38.5714	Discovery	advanced	13.4122	10.412	9.31717	8.20377	12.083	13.8308	14.211	12.0991	15.5077	15.6485	12.631	11.2068	12.2642	10.6745	12.5257	10.995	10.7925	13.3975	11.4253	9.31717	12.1756	12.6048	7.30086	9.37041	12.8413	12.8057	9.22433	8.49086	9.4985	13.9933	8.83877	6.25608	11.6017	9.31717	9.15837	10.3425	6.51533	12.0081	11.1186	13.7831	11.2147	11.0611	10.8874	6.64926	9.85159
DP14	13.4286	38.5714	Discovery	advanced	12.8807	10.2947	9.2522	10.3064	12.4268	13.1776	13.7089	11.8877	14.9121	15.1133	11.8996	11.2854	12.312	10.9895	12.3904	11.4786	10.8037	12.9531	11.3561	9.2522	12.1455	12.9316	6.38791	10.1603	12.9155	11.7347	9.50924	8.50504	9.67334	13.8791	8.786	5.26135	11.7819	9.2522	6.68722	10.3614	8.03427	12.1394	11.2818	13.362	9.73342	9.56323	10.5389	12.3044	9.73331
DP20	20	41.1429	Discovery	advanced	12.808	10.466	9.26294	11.5311	12.247	14.0355	13.8774	11.8409	15.4354	15.327	12.3564	11.6512	12.6706	10.5913	12.5345	11.1947	11.2687	13.3615	11.3936	9.26294	12.3911	12.7842	7.54563	9.22757	13.4893	12.5835	9.35523	10.3859	9.16534	13.6261	9.44409	7.07636	11.5192	9.26294	8.4408	9.75476	9.58799	12.8864	11.2818	13.6066	10.6416	8.74336	10.6606	10.3109	10.2121
DP12	22.7143	40.2857	Discovery	natural	13.0681	9.92999	9.31149	11.2707	12.1771	13.56	13.5821	11.9969	15.3736	15.3914	12.6305	10.7892	11.8037	10.4521	12.5332	10.3199	11.3063	13.7996	11.5233	9.31149	12.0484	12.6343	5.74904	8.40549	13.3857	12.7815	9.27471	10.3374	10.4257	14.0429	8.51807	6.81849	11.5682	9.31149	7.62398	10.8429	7.88465	11.6922	11.3106	13.87	10.4282	11.8133	11.1219	8.81041	9.53365
DP04	15	42	Discovery	natural	12.5322	10.4747	9.34517	10.4676	12.5208	13.1807	13.1647	12.08	14.9266	14.7545	11.72	11.6875	12.714	10.4801	12.3437	11.3016	11.4551	14.3958	11.198	9.34517	12.4545	12.7182	6.93154	9.64289	13.3224	11.6044	9.45344	8.30353	9.78929	13.6296	8.5892	7.44647	11.9696	9.34517	9.44763	9.89218	9.84605	12.4898	11.2853	13.9586	10.3585	9.59862	10.8182	6.26715	9.74147
DP07	40.4286	42	Discovery	advanced	12.3842	10.2679	9.30757	9.86395	12.3757	12.6071	13.115	11.9607	14.9672	14.6085	11.5261	10.3371	11.1716	10.4912	11.9784	11.8868	12.9301	14.3219	11.0328	9.30757	12.0733	12.8009	8.3691	9.45566	13.0801	11.6795	9.49493	9.0917	11.3255	13.8172	8.36238	6.93995	11.5834	9.30757	9.4344	9.56336	7.65852	13.7622	11.7537	14.3899	10.026	10.2212	11.4032	10.1477	8.67306
DP02	12.2857	40.7143	Discovery	natural	11.9831	10.7478	9.3457	11.3644	12.1612	13.0393	13.2933	12.3046	15.0553	14.8969	11.9407	11.447	12.3021	10.6402	12.3911	10.9546	11.3566	14.7685	10.7888	9.3457	12.4785	12.7347	7.05436	9.74974	13.3536	11.931	9.34128	8.9315	9.75136	14.4854	8.39952	8.29654	11.6275	9.3457	7.8866	10.3547	3.18933	12.5084	11.2577	14.4864	10.1227	10.0575	10.5517	5.69231	9.77757
DP19	37.1429	39.8571	Discovery	advanced	11.0201	10.3535	6.10569	10.9312	12.3928	12.9145	13.3869	11.9696	14.6102	14.458	11.5514	11.3075	12.1939	10.5934	11.9834	12.003	12.9749	14.9871	11.2915	9.31274	12.2264	13.0595	6.8417	8.62149	13.1809	11.1389	9.28981	8.91297	9.78584	13.2729	8.82177	8.65325	11.8828	9.31274	9.60662	8.69673	3.27088	14.2209	11.8318	13.8134	10.3143	9.59474	11.4523	7.16885	9.48179
DP18	30	40.5714	Discovery	advanced	12.183	10.6674	9.25214	11.7345	12.3667	13.2815	13.3165	12.3598	14.7411	14.6736	11.4153	11.4551	12.535	10.564	12.3957	11.7727	12.003	14.0744	10.7675	9.25214	12.4091	12.7502	7.46541	8.76684	13.4165	11.2389	9.5935	8.31082	10.9016	13.4159	8.82834	7.90414	11.5372	9.25214	8.36134	9.36971	6.61387	12.341	11.7403	13.8183	10.1472	9.77698	11.0044	10.8507	9.94527
DP17	24.8571	40.8571	Discovery	natural	13.2016	10.293	9.30225	11.2285	12.5244	13.2584	13.5684	12.0296	15.6453	15.2076	12.25	11.0556	11.4521	10.4401	12.249	12.2563	11.4947	13.2064	11.0936	9.30225	12.7045	12.5137	7.68394	9.64127	13.5892	12.3012	9.31597	9.23278	10.284	13.3542	8.79827	6.65637	11.9946	3.07509	6.84456	9.65893	9.58805	12.7821	11.3523	13.522	10.8716	8.80569	10.8972	7.65273	9.34117
DP08	40.4286	40.4286	Discovery	advanced	13.0756	10.281	7.97983	11.0258	12.323	13.4283	14.0402	12.1152	14.8988	15.3473	12.4301	10.9456	11.6929	10.7826	12.3344	12.1586	12.6713	13.9129	11.0241	9.27664	12.3424	13.0434	5.66866	9.25282	12.864	11.9843	9.47766	10.058	10.5346	14.1218	9.08961	7.83072	11.7729	9.27664	9.60327	10.3375	2.32054	12.7701	11.8522	13.791	10.6112	9.79398	11.5318	12.8513	9.25457
DP16	28	39.1429	Discovery	natural	13.097	10.3729	8.84218	11.8637	12.5718	13.7774	14.0698	12.2261	15.1745	15.3936	11.3691	11.812	12.5985	10.5838	12.227	12.1847	11.8877	15.1802	11.612	9.33663	12.0266	12.6571	7.34739	8.29682	12.9927	11.4962	9.62424	11.0495	9.95113	13.0672	8.70542	8.54789	12.0354	9.33663	9.67641	10.1361	10.2597	13.4137	11.4658	14.0989	10.7799	10.4522	11.0584	5.68172	9.45772
DP12	13.8571	40.2857	Discovery	natural	12.8489	10.7415	6.61849	12.1648	12.3597	12.9652	13.334	11.8762	14.977	14.912	11.8033	10.6166	11.301	10.7769	12.2902	11.8347	11.5583	13.7233	11.3716	9.35762	11.7771	12.8055	7.6185	8.70363	12.5154	11.796	9.33054	10.3544	10.1229	13.5071	8.6207	7.3148	11.8994	9.35762	9.25461	10.0332	3.53858	11.9551	11.2936	13.9283	10.5844	9.30675	10.901	9.92803	8.39734
DP12	34.8571	40.2857	Discovery	natural	11.7497	10.4223	9.32102	10.6973	12.4273	13.0422	13.1738	11.9635	14.3892	14.7199	11.4695	11.2143	11.4932	10.9193	12.0965	11.9455	11.9894	14.1258	11.4693	9.32102	12.3086	12.7726	6.11676	8.57151	13.2585	11.5173	9.58583	11.9151	11.2907	13.7749	8.37463	7.28067	11.6143	9.32102	8.65215	9.34376	5.39864	12.9997	11.9461	13.6981	9.67366	9.44635	11.7211	9.44406	9.08052
DP15	22.8571	41.4286	Discovery	natural	11.0043	10.8958	9.21648	12.0278	12.4103	12.8616	13.1469	12.1783	14.3798	14.1671	11.6287	11.5595	12.2717	11.1416	12.4096	11.7453	11.2608	13.6133	11.5369	9.21648	12.3041	13.22	6.61225	9.04513	13.8269	11.2136	9.55405	9.43281	9.48844	13.4967	8.64171	5.37928	11.7546	9.21648	7.14477	9.78203	9.72547	13.2574	11.6333	13.8525	9.33008	9.38561	10.8052	8.21092	10.3825
DP13	36.8571	37.7143	Discovery	natural	11.9526	9.80155	9.2573	10.6119	12.5211	12.984	13.2346	12.6523	14.6781	14.713	11.3129	10.2181	11.3849	10.6324	11.9481	11.6323	12.7647	12.9337	10.9354	9.2573	12.3842	13.0133	8.09877	8.3052	13.7222	11.1348	9.54237	8.61868	12.2041	13.8588	8.57674	7.02558	11.7206	9.2573	6.83102	9.16033	10.2623	13.6753	12.0886	13.8335	8.08435	8.3332	11.1687	9.10286	9.17105
DP14	19.5714	38.5714	Discovery	advanced	12.8479	10.3272	9.28626	10.8753	12.5147	12.836	13.3454	11.7609	15.2303	14.8492	12.2173	11.9439	12.5441	10.6032	12.2617	11.8751	11.1261	13.1445	11.0553	9.28626	12.4867	12.9042	6.73241	8.98287	13.8283	12.0124	9.52049	8.62835	9.9254	14.1785	8.774	6.66667	11.8234	9.28626	6.88845	10.3619	4.37507	12.3231	11.5818	13.7338	10.303	10.7566	10.9945	7.31456	9.99952
DP11	24.2857	41.7143	Discovery	advanced	13.2445	10.4069	5.64607	11.704	12.4872	13.2528	13.6564	12.3667	15.9554	15.3593	12.4884	10.9194	11.6837	10.3577	12.1809	11.5808	10.5972	14.8313	11.2288	9.28337	12.5233	12.9331	6.9135	8.97668	13.276	12.4097	9.2466	9.67919	10.3414	13.9437	8.51298	8.48657	11.8381	9.28337	8.04228	10.5022	8.7501	12.4665	11.6833	14.0203	11.9729	9.98278	11.0557	10.5275	9.17301
DP17	10.5714	40.8571	Discovery	natural	12.3517	11.3422	9.29665	12.1581	12.4516	13.1594	13.3867	12.2085	15.4675	15.0907	11.867	11.7363	12.0047	10.6594	12.341	11.6072	11.5129	13.4092	11.5284	9.29665	12.4473	13.5927	7.38242	10.1333	13.7237	11.7156	9.15789	8.21937	9.47962	13.3874	8.56606	5.52501	11.9375	9.29665	6.63357	9.84586	9.03052	12.4368	11.1564	13.8649	10.4669	9.73657	10.4146	11.4487	9.95578
DP02	15.8571	40.7143	Discovery	natural	12.9945	10.4312	7.16962	10.6375	12.4217	13.6618	13.6905	12.0641	15.7842	15.5567	12.2273	12.045	12.3675	10.8006	12.2174	11.7673	11.3108	13.4165	10.8952	9.35023	11.7266	12.9848	7.97518	8.99903	13.2161	12.4298	9.47341	8.84637	10.0854	13.6809	8.28395	4.63373	11.7977	9.35023	11.0978	9.54703	9.24121	12.4077	11.4443	13.4576	11.2783	9.99626	10.7306	7.61061	10.2841
DP11	39.7143	41.7143	Discovery	advanced	12.8167	10.428	9.31939	12.046	12.3167	13.5154	14.0063	11.9997	15.298	15.4033	12.384	11.4965	12.0924	10.7844	12.4303	12.152	11.9467	13.3567	11.1761	9.31939	11.813	14.0211	3.30162	7.63919	13.7986	12.6715	9.41354	11.3398	11.2452	13.6686	8.58892	6.52533	11.7562	9.31939	8.01962	11.3936	7.01968	13.6388	11.967	13.7743	11.4172	10.4697	11.2714	5.5509	9.63121
DP19	20.4286	39.8571	Discovery	advanced	11.4833	10.4303	9.2897	11.4561	12.6569	13.0875	13.4571	11.6843	13.9564	14.6309	11.4596	11.3667	12.3115	10.5461	11.8157	11.8617	11.1926	14.9053	11.7382	9.2897	12.9034	13.2042	6.75786	8.88187	13.1976	10.4506	9.44545	9.3664	9.51765	13.4394	8.77326	8.2703	12.2496	9.2897	9.19477	8.8645	9.33249	13.0072	11.5258	13.8738	9.72841	9.60397	11.1007	6.33517	9.44679
DP02	21	40.7143	Discovery	natural	11.6155	10.2406	9.33031	10.6237	12.2601	12.737	13.1638	11.7545	14.1225	14.7997	10.304	11.2286	11.4338	10.9737	11.495	11.3919	10.7759	14.7497	10.6489	7.18492	11.8975	12.1207	7.3699	8.97978	12.6625	9.7695	9.48493	10.6944	10.3014	13.3577	8.33637	8.33138	11.5546	9.33031	7.78459	8.03835	8.85126	12.5717	11.3287	14.1863	8.59678	8.99126	10.5282	9.92855	8.77556
DP13	18.2857	37.7143	Discovery	natural	13.0186	10.3043	9.36912	8.95116	11.8625	13.5293	13.429	12.2643	15.2334	14.9792	13.041	10.7623	11.6614	9.99268	12.3753	11.4575	10.9651	13.5773	11.2456	9.36912	12.1506	12.7635	7.4536	9.26686	13.8654	13.4178	9.4645	8.45922	10.886	13.4098	8.4312	6.39938	11.3315	9.36912	9.47769	9.47084	8.76501	12.7168	11.1501	13.6949	9.66333	10.3975	10.5234	6.96926	9.85169
DP08	39.4286	40.4286	Discovery	advanced	13.3584	10.6358	9.36333	11.2116	12.3729	13.5956	14.1745	12.0606	15.8231	15.3697	12.2523	11.6136	12.0253	10.7164	12.4463	12.1313	12.342	13.1914	11.1633	9.36333	12.8774	12.8015	7.12646	8.87946	13.266	12.2875	9.43167	8.87048	10.1305	13.6496	8.93733	5.52369	11.7305	9.36333	9.20199	9.82031	5.38798	13.0124	11.7058	13.5228	11.2238	9.86641	11.6229	8.13539	9.8406
DP11	19.1429	41.7143	Discovery	advanced	12.6826	10.3988	6.68517	11.0989	12.4957	13.5161	13.8227	11.4101	15.203	14.6232	12.0921	10.5276	11.2676	10.4466	12.3656	11.5129	11.1441	13.7364	11.6447	9.31984	13.1314	13.0384	7.00398	8.00622	13.4049	12.1125	9.1402	10.0497	10.1007	13.481	8.63699	7.18998	11.8073	9.31984	8.33424	9.20733	9.77639	12.2392	11.7395	14.1291	11.0831	9.98555	11.0916	8.65491	8.95212
DP14	32.4286	38.5714	Discovery	advanced	12.7243	10.4587	9.33522	10.3015	12.374	13.3069	13.8135	11.9172	15.2815	15.1936	12.0352	11.8632	12.7093	10.6046	12.1668	12.1228	12.3251	12.9205	11.1979	9.33522	12.1101	13.0405	8.10243	8.84063	13.6883	11.954	9.62948	8.94158	10.9596	13.6703	8.86718	5.72167	11.8401	9.33522	6.63251	9.60746	9.33522	13.4596	11.9092	13.5918	10.2489	8.35879	11.4825	10.5467	10.0725
DP08	19.2857	40.4286	Discovery	advanced	12.3845	10.4991	7.13352	11.7342	12.5585	13.146	13.9458	11.8899	15.21	15.0238	11.9347	11.6349	12.0987	10.6513	12.3805	11.7119	10.638	14.8126	11.1031	9.33684	12.3876	12.913	7.15729	9.36037	13.0773	11.483	9.451	9.9483	9.35653	14.5815	8.93958	8.43943	11.9913	9.33684	8.66291	9.57099	9.04982	12.2133	11.4655	13.9979	9.87402	9.77402	10.8199	9.67773	9.85473
DP08	35.2857	40.4286	Discovery	advanced	13.2487	11.1292	9.36307	10.3942	12.5858	13.1907	13.8982	12.0001	15.563	15.2671	12.183	11.5852	12.4214	10.6841	12.2354	12.0506	12.2071	14.1284	10.7735	9.36307	12.7845	12.8749	7.83502	9.29588	13.5549	12.0161	9.45812	9.35254	10.2294	13.5331	8.85809	7.56428	11.9898	9.36307	10.0278	9.15009	8.55979	12.8868	11.653	13.7542	10.9243	10.0269	11.7681	11.8695	9.70263
DP19	33.2857	39.8571	Discovery	advanced	12.7884	10.6591	2.56731	11.5353	12.2985	13.1686	13.2638	11.7183	15.4786	14.8404	11.9599	11.5301	12.1382	10.4381	11.9462	11.9952	12.2057	14.0274	11.0826	9.32754	11.8821	12.895	6.55029	8.84295	13.7114	11.9702	9.31573	11.8753	9.94021	12.9279	8.55998	7.22294	11.7239	9.32754	10.263	8.76269	2.66938	13.4028	11.7181	13.7748	11.4422	9.60655	11.4283	7.47894	9.87268
DP15	36.8571	41.4286	Discovery	natural	12.8128	11.2199	9.32202	11.732	12.1981	13.7218	13.6775	11.9858	15.3937	15.1457	12.5014	11.2172	12.1855	10.523	12.506	11.9022	12.5121	13.6965	11.0894	9.32202	12.2786	12.92	4.06292	8.67675	14.3959	12.7338	9.32841	9.23866	10.307	13.2353	8.82241	7.06204	11.5232	9.32202	7.36092	10.1034	7.4014	13.6865	11.7966	13.8252	11.1036	8.8382	11.3814	7.03074	10.2606
DP07	41.4286	42	Discovery	advanced	12.6493	10.3988	9.32953	9.72967	12.127	13.1453	13.4821	12.467	14.3734	14.9166	11.8617	10.1823	11.1847	10.4175	12.1705	11.733	12.8058	14.266	11.4648	9.32953	12.6375	12.0662	7.21104	9.08373	13.1061	11.502	9.56761	9.78315	11.2125	13.798	8.408	7.4916	11.2356	9.32953	8.97719	9.87465	4.97943	13.6683	11.6584	14.318	10.3762	9.94129	11.4665	6.40926	8.99507
DP03	22.2857	39.8571	Discovery	advanced	12.0177	10.25	9.34134	10.652	13.7679	13.5894	13.4027	11.8355	14.543	14.7196	11.3834	11.1787	11.7311	10.7452	12.4264	11.3834	11.3111	13.1631	11.2879	8.00293	12.1959	13.1073	7.81407	8.84654	13.2293	11.0947	9.54274	9.08064	10.1309	13.7104	8.75904	5.47901	13.348	9.34134	9.72236	10.0691	6.55444	12.6174	11.5345	13.8628	9.57763	9.60672	10.7803	7.86586	9.23673
DP08	7.28571	40.4286	Discovery	advanced	12.9258	10.6186	9.32918	7.35945	12.5038	13.6813	13.6914	12.2489	15.3031	15.2349	12.1833	11.9314	12.7958	10.773	12.6734	10.6597	11.5254	13.7571	11.1592	9.32918	12.2428	12.7642	7.39475	9.94067	13.0869	12.0391	9.57946	9.66125	9.17399	14.332	8.97953	6.51849	11.8362	9.32918	10.0416	10.2563	9.18637	12.2262	11.1363	14.4745	11.2252	9.81409	10.52	11.8837	10.2406
DP07	29.5714	42	Discovery	advanced	12.8143	11.2393	9.4224	12.4109	13.1592	13.1658	13.221	11.9944	15.2204	14.9428	11.9014	11.2879	11.9942	10.8284	12.2415	11.6255	11.7153	15.2739	10.9707	9.4224	12.7988	12.3435	6.67219	9.76681	14.3118	12.291	9.38684	10.5894	10.6506	13.8548	8.60229	8.9452	12.3958	9.4224	10.1678	9.71702	8.8836	13.0117	11.471	14.7552	10.8718	9.57948	11.1059	5.8786	9.96281
DP03	24	39.8571	Discovery	advanced	12.0875	9.83562	9.26255	11.5271	13.8726	13.2006	13.4819	11.5138	14.9021	14.5512	11.3945	11.1723	11.9124	10.8309	12.2662	11.6926	11.5877	13.2255	11.6224	9.26255	12.3869	13.0004	7.86709	7.54352	13.1353	10.7522	9.47107	9.47854	10.119	13.2284	9.12187	6.88698	13.4208	9.26255	7.99188	10.0385	5.80128	12.5534	11.3225	13.4666	9.98694	9.31415	10.8114	7.33144	9.28784
DP07	38.5714	42	Discovery	advanced	13.4175	10.1817	9.36011	9.52468	12.4551	12.9149	13.1157	12.221	15.6126	15.0279	12.9603	10.9548	12.0531	10.4293	12.177	11.7365	12.5539	13.8479	11.4337	9.36011	12.4381	12.532	3.12316	9.03123	14.0962	13.3699	9.25984	9.09203	10.8962	13.7933	8.05576	5.92401	11.4974	9.36011	9.2059	9.15769	9.05015	13.3208	11.5909	14.0126	10.1013	10.8927	10.9036	7.43118	9.42866
DP04	29.7143	42	Discovery	natural	13.2746	12.2542	6.44805	11.2008	12.3645	13.8687	13.8165	11.6703	15.6946	15.4846	11.3738	11.4476	12.1418	10.8022	12.256	11.3607	11.503	13.4309	11.0764	9.38091	12.2507	12.2546	4.03499	8.43527	13.0189	11.5093	9.42351	9.08795	9.93182	13.5572	8.81291	6.5681	11.6146	9.38091	8.46175	9.9698	3.30501	12.533	11.456	13.4668	11.4798	9.46504	10.8118	6.06119	10.036
DP03	7.28571	39.8571	Discovery	advanced	10.8538	9.74429	9.23388	9.06278	12.2653	12.4777	13.1082	11.976	14.4734	14.3782	10.9597	10.4696	11.0542	10.5069	11.9967	11.0715	12.3762	13.1095	11.1295	9.23388	12.3975	13.0941	6.90694	9.5582	12.5558	10.4308	9.51371	9.17196	9.88706	13.5458	8.44545	5.1263	11.7947	9.23388	8.43451	10.1301	7.91672	13.1499	10.9581	13.9676	9.49806	8.3431	10.0715	6.59343	8.87758
DP11	32.1429	41.7143	Discovery	advanced	13.5196	10.5505	9.3674	12.0926	13.0025	13.5646	13.8797	11.9556	15.7426	15.3402	12.9689	10.724	11.8545	10.3973	12.6119	11.8639	11.5186	13.9062	11.1041	9.3674	12.2714	12.7292	6.58047	8.10688	14.1681	13.2739	9.39936	10.7316	10.983	13.6343	8.50343	6.9674	12.3676	9.3674	8.16453	10.8596	9.37943	13.0072	11.734	13.7293	11.4637	10.8215	11.1155	8.56627	9.63847
DP10	33.7143	40.5714	Discovery	natural	13.2301	10.4621	9.39156	8.78221	13.0394	12.9086	13.0573	12.0622	15.4342	14.9417	12.5622	11.0278	11.725	10.6995	12.1641	11.9888	12.4575	14.1384	10.9175	9.39156	12.2982	12.7589	6.93249	9.07311	13.9642	12.7123	9.25566	11.9689	10.8519	13.5639	8.2765	7.0527	12.3307	9.39156	9.62471	10.1221	8.70786	13.0233	11.4951	13.9141	11.2207	10.379	11.6412	7.12614	9.53723
DP12	40	40.2857	Discovery	natural	13.2566	10.838	7.40126	11.4396	12.5958	13.2729	13.2535	12.0563	14.5742	15.0999	12.1041	10.3914	11.448	10.9839	12.2789	11.2606	12.6921	13.3773	10.859	9.41407	11.9415	13.299	5.9077	7.93914	13.4283	12.1057	9.17266	10.4044	11.5389	13.5392	8.54042	7.15077	11.7128	3.33725	8.56741	10.1371	9.28541	13.3414	11.7313	13.8183	10.5723	9.83205	12.1943	5.74177	9.40699
DP02	26.1429	40.7143	Discovery	natural	12.2181	10.49	6.84903	11.6431	12.1731	13.01	13.4329	11.7281	14.6972	15.1279	12.3458	11.4495	12.207	10.9616	12.4085	11.6952	11.2931	14.9305	11.0307	9.34672	12.1339	12.9602	7.57802	9.34956	14.0051	12.5169	9.65845	9.78192	10.7056	14.0388	8.37298	8.71821	11.5335	9.34672	8.15805	10.0735	7.31728	12.8536	11.6818	13.9526	9.42833	9.80441	10.8935	8.31223	9.75455
DP18	40	40.5714	Discovery	advanced	12.8175	10.7528	2.595	11.9104	12.3813	12.774	13.4278	11.9311	14.8399	14.7605	11.8087	11.265	11.4431	10.9173	12.3772	12.1286	12.6302	13.4497	11.1892	9.37754	11.6637	12.9477	7.07358	8.46784	13.3326	11.6278	9.40646	9.13966	11.317	13.2434	9.5816	8.65765	11.4899	9.37754	8.35361	9.89218	3.71349	13.3892	11.9391	13.7022	9.59561	10.1827	11.3477	11.3293	9.01578
DP13	19.8571	37.7143	Discovery	natural	13.0929	10.3633	9.44462	11.7592	12.0455	14.2378	14.0441	12.397	15.8194	15.6261	11.7839	11.3185	11.6349	11.3432	12.3841	11.3252	11.2185	12.9068	11.1051	9.44462	12.6733	12.324	8.21329	8.35933	13.117	12.2524	9.20802	9.00322	10.8232	13.1481	8.49878	5.63407	11.3436	9.44462	8.2842	9.89166	8.54449	12.7694	11.2723	13.3104	10.9592	9.56303	10.1989	8.44217	9.59763
DP18	31.4286	40.5714	Discovery	advanced	13.0569	10.7178	9.42232	11.626	12.7187	13.923	14.3686	11.9909	14.9922	15.1799	12.3039	11.7011	12.5582	10.4386	12.0906	11.9503	12.2413	13.1183	11.237	9.42232	12.2086	13.0917	8.62137	8.14773	13.154	12.3659	9.27446	8.43872	11.0416	13.6337	8.7281	6.7975	12.0755	9.42232	8.88682	10.1533	9.54643	12.4051	11.7533	13.5888	10.4551	10.3686	10.9611	9.06915	9.61756
DP02	34.2857	40.7143	Discovery	natural	12.6202	10.1642	7.7526	10.8174	12.3715	12.8965	13.4775	12.4943	15.0947	15.1164	11.7683	11.5023	12.2714	10.8147	12.2073	11.8905	12.1254	14.8744	10.7233	9.42981	12.2699	12.5357	7.63683	9.65303	13.2521	11.3963	9.27	10.2034	10.9349	13.5457	8.73649	8.69903	11.6162	9.42981	8.83921	10.703	9.13981	13.1326	11.5952	13.8556	10.419	9.66646	11.0994	10.2542	10.0171
DP03	38.4286	39.8571	Discovery	advanced	12.1136	9.8733	9.31279	9.33376	13.7202	12.9294	13.6099	11.6849	14.9824	14.768	11.4746	10.6981	11.3252	10.7044	12.2335	12.0709	13.1954	13.324	11.6071	8.52102	12.1379	12.8801	8.42472	8.00254	13.2155	11.2506	9.33096	8.73814	10.8204	13.8538	9.64199	7.90299	13.1921	9.31279	9.67946	9.60959	7.20929	13.536	11.6475	13.594	10.4128	9.61715	11.5386	7.53522	9.50052
DP21	36.4286	38.5714	Discovery	natural	13.7055	10.254	6.93502	10.1828	11.9569	13.5031	13.6228	12.0375	15.9698	15.2626	12.7366	11.1404	11.9428	11.5018	12.5922	11.7924	13.1727	14.0506	10.9517	9.40091	12.1913	12.7287	8.29526	9.16326	13.8607	13.2482	9.36992	9.71051	10.6827	13.5552	9.18715	7.71956	11.2841	9.40091	10.616	9.83568	5.30298	13.4996	11.7002	13.4944	11.1964	8.49049	11.2819	7.94389	9.99996
DP01	9.42857	38.7143	Discovery	natural	12.4551	10.2319	6.8576	10.5424	12.3673	13.584	13.6555	12.1297	15.1534	15.0982	11.6507	11.0417	11.9625	10.4193	12.1142	11.269	11.3308	13.6471	11.2046	9.33009	12.5669	12.5933	6.56998	9.63832	13.0656	11.6928	9.40814	9.02269	9.82687	13.4575	8.90837	6.86552	11.8026	9.33009	6.50833	9.6066	7.20922	12.5135	11.0695	14.081	11.1729	9.47908	10.7243	6.02439	9.60525
DP02	15.2857	40.7143	Discovery	natural	12.7266	10.033	7.66464	9.32854	12.2079	12.9924	13.5831	12.0641	15.2849	15.2172	11.5339	10.7115	11.567	10.8502	12.1516	11.0331	11.1623	14.4754	11.5668	9.37276	12.2194	13.4101	6.95967	9.6903	12.7514	11.493	9.25895	9.02864	10.1461	13.696	8.5648	8.12327	11.7295	9.37276	8.27597	9.61934	3.3199	12.7862	11.2304	14.19	10.8822	9.4324	10.6148	10.4054	8.7708
DP18	19.1429	40.5714	Discovery	advanced	13.8171	10.4754	9.35281	11.6803	13.1705	13.9965	14.3429	12.0953	15.7035	15.9238	11.6859	11.0824	11.7068	10.3685	12.2426	11.3018	11.406	12.9419	11.4996	9.35281	12.8761	12.9954	7.19367	8.24953	12.5891	11.694	9.07821	8.75915	10.1373	13.48	8.77642	6.64371	12.5697	9.35281	8.59	9.84349	8.79833	12.1973	11.2449	13.8045	11.2752	9.87315	10.8378	8.82623	9.18399
DP11	31.1429	41.7143	Discovery	advanced	13.3228	10.3469	9.38868	12.2944	13.0826	13.7266	14.1973	12.2378	15.4021	15.7737	12.6704	10.6946	11.4185	10.5215	12.3986	11.8679	11.3557	13.7093	11.0802	9.38868	12.6709	12.8822	4.76459	8.43475	13.137	12.5771	9.44225	10.1475	11.0316	13.8173	8.59449	6.53663	12.3547	9.38868	8.37492	9.98991	8.88453	12.9658	11.7626	13.4939	10.5366	9.89253	11.025	5.56332	8.92828
DP08	31.2857	40.4286	Discovery	advanced	12.8673	10.5736	9.31927	12.1956	12.6011	13.4247	13.9536	11.8732	14.6459	15.1525	11.8078	12.5806	13.486	10.8994	12.5632	11.8762	11.2053	13.5485	10.9802	9.31927	12.4575	12.7344	6.82986	9.70172	14.3888	11.4437	9.42651	9.32613	9.94599	14.0274	9.12861	7.49779	11.9449	9.31927	9.30502	10.5441	9.52382	12.5246	11.735	13.1869	8.7617	9.84885	10.6896	6.58025	10.7314
DP18	26.1429	40.5714	Discovery	advanced	13.0768	10.3715	9.33253	11.2438	12.6213	12.5439	13.4086	12.0013	15.0898	15.1024	12.3031	11.0259	11.5804	10.5798	12.4057	11.7195	11.9701	13.2264	10.8502	9.33253	12.4732	12.599	3.61988	8.76758	13.5817	12.2652	9.60409	8.19134	10.8801	13.7053	8.89925	6.08501	11.7938	9.33253	9.01358	9.96423	9.08306	12.3437	11.5066	13.7135	8.56099	10.2466	10.7846	5.88961	9.01581
DP16	42.7143	39.1429	Discovery	natural	13.6735	10.6551	9.41572	10.7871	11.9966	14.3073	14.091	12.0043	15.8564	15.763	13.4309	11.4696	12.3485	10.2828	12.9646	10.2385	10.0768	12.7211	11.201	9.41572	12.631	12.6482	6.89555	9.41232	13.3778	14.1011	8.94818	8.63423	9.19556	14.1261	9.11268	6.31759	11.27	3.61931	7.67232	10.3217	5.59125	12.5508	10.9877	13.7735	10.8393	10.5789	10.2785	6.0212	9.99918
DP19	35.1429	39.8571	Discovery	advanced	12.3788	10.9895	9.375	11.0012	12.3141	13.2873	13.534	11.6355	14.5142	14.7871	12.0238	11.8713	12.4397	11.6979	12.3182	11.9056	12.5745	15.1693	11.6003	9.375	12.2071	12.8518	5.99558	9.4802	13.4018	11.6466	9.12215	9.63162	10.0237	13.4962	8.66413	9.016	11.5103	9.375	9.76502	10.507	4.56831	13.9709	11.7273	13.4247	10.6661	9.73965	11.3313	8.03056	10.0327
DP06	40.1429	40.2857	Discovery	natural	13.5072	10.4573	7.75233	12.5981	12.1031	13.8839	14.142	12.4793	15.6599	15.7677	11.7775	10.9445	11.8265	10.5354	12.0979	11.6741	12.5807	14.361	10.7352	9.41732	12.2126	12.7718	7.34357	9.05258	13.0282	12.0921	9.43133	11.3671	11.3157	13.8231	8.57852	8.27988	11.4612	9.41732	8.31749	9.70474	8.57401	13.7056	11.7415	13.6373	10.8077	9.29305	11.2095	10.0634	9.1146
DP13	20.8571	37.7143	Discovery	natural	13.6092	10.2934	9.43516	10.7473	12.1391	14.0969	14.199	12.0531	15.8997	15.9648	12.124	11.1926	11.8296	11.0569	12.3197	11.3296	11.2617	13.2443	10.9569	9.43516	12.413	12.7326	7.19203	8.81383	12.7645	12.733	9.04614	8.34088	10.9108	13.8384	8.41917	6.81229	11.2567	2.94671	7.56191	9.44195	8.76828	12.784	11.2155	13.2379	10.8628	9.58625	9.95234	5.92531	9.64408
DP19	36.1429	39.8571	Discovery	advanced	13.8398	10.1767	6.66883	10.477	12.2153	14.2928	14.7412	11.684	15.9145	15.8871	12.6055	11.1496	11.8816	10.1974	12.1307	11.6888	12.569	14.1052	11.2813	9.39575	12.3674	12.8966	5.5724	8.81109	12.5806	12.2609	9.22231	9.77616	9.79732	13.3033	8.74023	7.92642	11.6434	9.39575	9.10736	9.7861	5.34579	14.1475	11.4566	13.2778	12.1992	10.094	11.3747	8.5792	9.3628
DP06	27.1429	40.2857	Discovery	natural	13.543	10.1079	9.37354	11.5261	12.3683	14.1717	14.564	11.9327	15.6289	16.069	13.0021	11.324	12.053	10.5463	12.2835	11.682	11.2644	13.8558	10.8952	9.37354	12.8033	12.6338	8.06076	9.54841	12.7608	13.0818	9.39546	9.24696	10.588	14.6184	8.23634	6.58005	11.6292	9.37354	8.13015	9.75311	9.30193	13.1685	11.4425	13.09	10.7872	10.2206	10.6823	11.6032	9.78852
DP14	17.4286	38.5714	Discovery	advanced	12.6871	10.5603	9.31471	10.2439	12.7118	13.1953	13.7093	12.343	14.5393	15.1403	11.6645	12.0257	12.8638	10.644	12.1806	11.8448	11.1471	13.4446	11.0194	9.31471	12.9926	13.2537	7.07358	9.17519	13.1575	11.2194	9.42593	8.84219	10.042	14.0079	8.87042	7.24683	11.9577	9.31471	8.48581	10.0886	7.23925	12.3433	11.6365	13.4607	9.87111	9.71086	10.8188	5.73921	10.0708
DP11	40.7143	41.7143	Discovery	advanced	13.114	10.5117	9.32089	12.3666	12.4133	13.8948	14.4141	12.2643	15.3246	15.6851	12.243	10.4838	11.4499	10.6895	12.4655	12.1115	12.7561	13.1401	10.9718	9.32089	12.9618	12.8024	6.84192	7.71298	13.3004	12.0392	9.38325	9.28042	11.5043	13.7916	8.34475	6.28992	11.5653	9.32089	7.88458	10.0493	8.85246	13.5803	11.9754	13.8042	11.2589	9.89691	11.733	8.27184	8.70138
DP08	10.2857	40.4286	Discovery	advanced	12.4601	10.6939	5.926	9.82702	12.4266	13.9587	14.0794	12.1441	14.9732	15.3322	11.8441	11.8815	12.5	10.9921	12.5582	10.7704	10.8736	13.9077	11.1279	9.35819	12.4619	12.6541	7.36556	9.33629	13.0456	11.9345	9.31005	9.06728	8.91079	14.3072	9.36936	7.8652	11.5942	9.35819	9.76737	10.3644	8.96954	12.105	11.2185	14.1775	10.8839	9.70841	10.4005	7.27959	10.3402
DP18	29.4286	40.5714	Discovery	advanced	14.0359	10.6935	6.51147	11.663	12.1483	13.8767	14.4057	12.3873	15.9171	15.9438	12.2878	11.6895	12.9793	10.3163	12.3998	11.5004	12.2504	13.037	10.4066	9.36632	12.1361	12.3025	7.26089	8.04907	13.0169	12.6376	9.38925	8.71801	10.7532	13.655	8.87323	6.2113	11.4434	9.36632	8.2211	10.0444	7.20457	12.3165	11.5235	13.6373	11.1166	10.1235	10.8191	8.24041	9.67108
DP04	32.7143	42	Discovery	natural	13.7646	12.4292	7.46971	11.43	12.1877	13.368	13.8895	12.4076	15.433	15.6123	12.4671	11.1875	11.9237	10.5451	12.2914	11.4668	11.5147	13.5928	10.967	9.45287	12.6654	12.6164	5.37084	8.42841	13.0509	12.3119	9.26765	9.37164	10.411	13.8015	8.89025	6.7809	11.4416	9.45287	9.6128	10.5359	8.66894	12.6938	11.5005	13.4482	11.2088	9.75377	10.975	7.76349	9.44268
DP01	17.5714	38.7143	Discovery	natural	12.8403	10.6521	9.27194	10.8949	12.3271	13.3896	13.6508	12.2466	15.0541	15.1083	11.9685	11.5753	12.7553	10.8086	12.4044	11.4281	11.3345	13.5309	11.3616	9.27194	12.3838	12.8834	7.1247	9.54996	12.8706	11.2717	9.31221	8.44485	10.091	13.882	8.90339	6.31013	11.7345	9.27194	7.33864	11.1754	7.92544	12.1763	11.1524	13.8614	10.7285	9.96584	10.8081	7.61465	10.0144
DP01	24.4286	38.7143	Discovery	natural	13.6981	10.1836	9.30675	11.682	12.8454	13.7011	14.3129	12.4838	15.8513	15.7365	12.4297	11.1929	12.3201	10.5102	12.1975	11.7681	11.5469	13.2012	11.2425	9.30675	12.2044	12.5965	3.32229	9.25566	12.5123	12.4834	9.29742	8.0556	10.3263	13.6686	8.81209	5.60683	12.3116	9.30675	6.78735	10.153	7.93315	12.4325	11.2406	13.7249	11.9472	9.57747	11.0317	7.87869	9.51006
DP01	29.4286	38.7143	Discovery	natural	13.7886	10.1052	9.3651	11.2402	12.5989	14.3128	14.4186	12.6159	15.7894	16.0551	12.5652	10.7728	12.1396	10.4172	12.0915	11.6862	11.9171	14.2701	10.9552	10.5292	12.3763	12.139	7.11756	9.40766	12.399	12.6819	9.19878	8.57419	10.5195	13.7989	8.41217	7.82982	11.8828	9.3651	8.48253	10.3218	8.00331	12.626	11.3856	13.5187	12.3319	8.68745	11.3406	6.40924	9.87538
DP01	7.57143	38.7143	Discovery	natural	11.5751	10.3737	2.13699	9.54206	12.4227	13.2732	13.6514	11.9834	14.3282	14.9784	11.2445	11.8956	12.9712	10.7968	12.2677	11.1668	11.5905	14.1916	11.2659	9.3254	13.3066	12.9776	6.39544	8.97228	12.8001	10.3855	9.43891	8.33903	9.61549	14.4774	8.79436	7.96144	11.8596	3.24723	8.88897	9.58162	3.68012	12.33	11.3826	14.2354	10.0073	9.17498	10.9318	5.56714	10.2069
DP01	35.4286	38.7143	Discovery	natural	12.3903	10.7114	9.28404	11.6302	12.8507	12.9005	13.4415	12.2885	14.5916	14.6959	11.7718	11.5278	12.801	10.9041	12.2581	11.9946	12.7656	13.0087	11.4609	9.28404	11.8083	12.7924	7.32625	9.25636	13.1728	11.9369	9.41552	8.47398	11.1447	13.6371	8.98506	5.65427	12.238	9.28404	7.34852	10.203	8.65701	13.2572	11.5692	13.4736	9.43068	9.35528	11.0878	10.0249	10.0039
DP12	15.8571	40.2857	Discovery	natural	13.6653	10.0452	6.12288	12.0259	12.2412	13.3627	13.9677	12.3102	15.8416	15.6324	12.3025	11.0068	11.5582	10.6285	12.3229	11.2663	11.116	13.4541	10.8502	9.44251	11.9112	12.4458	6.61358	7.9457	12.9166	12.9919	9.35534	9.52843	10.365	14.1201	8.53385	6.67533	11.6019	9.44251	9.00549	10.1242	8.43639	12.0415	11.1962	13.8322	11.9553	10.0622	10.9584	5.78945	9.2124
DP16	29.8571	39.1429	Discovery	natural	13.852	10.4927	7.70007	11.5921	12.2377	14.6823	14.8068	12.2658	15.7272	16.2237	12.0575	11.801	12.5261	10.301	12.5237	11.9374	12.0213	14.7262	11.0087	9.37559	12.5951	12.2513	7.33975	8.18684	12.792	11.9679	9.41759	10.4698	10.2913	13.0537	8.67031	8.72671	11.6054	9.37559	8.00048	10.2096	8.45697	13.2513	11.3871	13.5012	11.6828	9.30844	10.9744	7.54804	9.60724
DP05	27.2857	40.8571	Discovery	advanced	11.31	10.5711	7.34418	11.4645	13.0272	12.9065	13.318	12.6902	13.89	14.3241	11.6362	11.0867	11.7275	10.6185	12.318	12.3965	11.7209	14.1117	12.3965	9.33909	12.6796	13.7591	6.87166	8.67324	13.1906	10.8436	9.4863	9.74397	10.1008	13.3515	8.79093	7.60037	12.5422	9.33909	7.59094	10.279	2.9544	13.1225	11.7548	13.3406	7.92114	9.38729	10.99	12.1879	9.25645
DP05	22	40.8571	Discovery	advanced	12.1162	10.3189	7.50349	10.4268	12.7031	12.9974	13.7133	12.1823	14.6275	14.8105	12.2547	11.3358	12.0073	10.7621	12.502	12.0508	11.3808	13.7772	12.0721	9.29378	12.0734	12.668	6.91976	8.80084	13.3774	11.8768	9.44172	9.91836	9.80995	13.5434	9.07956	7.42374	12.143	9.29378	8.59219	10.2063	8.00868	12.8359	11.5572	13.6091	8.69416	9.90739	10.4489	8.40378	9.79851
DP04	35	42	Discovery	natural	14.1385	11.9241	9.40713	11.6513	12.1126	13.9108	14.1739	12.0636	15.8864	15.7439	12.7787	10.9741	12.0903	10.2717	12.3833	11.3256	11.6337	14.1183	10.5526	9.40713	12.0274	12.1227	6.39147	8.77913	13.0586	12.9402	9.4205	8.02296	10.5235	13.6045	8.62847	7.68793	11.4337	9.40713	9.26628	9.78066	7.11976	12.5043	11.5114	13.4622	11.6849	9.87607	11.0337	5.23406	9.2813
DP15	23.5714	41.4286	Discovery	natural	13.4987	11.1756	9.35127	11.7252	12.3371	14.6841	14.7576	12.1802	15.9849	16.2333	12.5645	11.5962	12.2524	10.8502	12.7513	11.5071	11.4287	14.1229	11.5108	9.35127	12.5905	13.0006	9.19293	8.46276	13.2047	12.5935	9.30359	8.8301	9.48331	13.6598	8.78408	7.78401	11.5187	9.35127	7.66463	9.44148	6.90733	13.2079	11.5462	13.4007	11.6269	9.53109	10.797	5.29497	10.1501
DP01	26.5714	38.7143	Discovery	natural	12.8421	10.2716	9.27718	10.8197	13.1	13.4284	13.654	12.004	15.0779	15.1299	12.3955	11.3825	12.3313	10.7199	12.371	11.4829	11.9948	13.2565	11.3026	9.27718	12.6446	12.4741	8.46868	9.12161	13.5051	12.0685	9.35647	8.41973	10.6525	13.7779	8.9383	6.66037	12.6271	9.27718	6.00773	9.65327	7.4946	12.4542	11.4693	13.8496	10.7535	9.65272	11.0695	7.55414	9.99059
DP01	36.4286	38.7143	Discovery	natural	13.4862	10.4223	9.35493	10.9563	12.367	13.3853	13.9731	11.8228	15.4046	15.4469	12.7223	11.2915	12.497	10.5456	12.2817	11.9205	12.784	13.0817	11.155	9.35493	11.6809	12.4156	8.72286	9.76141	12.9718	13.1314	9.38185	9.39484	11.1486	13.5835	8.60096	5.40564	11.6956	9.35493	7.55596	9.80508	8.40664	13.4141	11.4321	13.5086	11.08	9.64147	11.3684	9.92087	9.71901
DP03	32.2857	39.8571	Discovery	advanced	11.8002	10.4274	9.33066	10.8732	13.5728	12.5524	13.1245	11.7909	14.1585	14.4905	11.5712	11.1156	11.8932	10.5279	12.2166	11.9342	12.1679	13.1074	11.0857	9.33066	12.3937	13.1091	7.72377	8.32486	13.5678	10.9476	9.75692	8.77645	10.9199	13.6123	8.68172	5.64992	13.1195	9.33066	9.55721	10.1913	8.34355	12.8286	11.6857	13.6958	9.48513	8.51553	11.3462	6.19026	9.47986
DP14	7.57143	38.5714	Discovery	advanced	12.6718	10.0401	9.32885	10.4226	12.5526	13.7257	14.2265	11.9175	15.2735	15.4991	12.0462	11.1294	12.0739	10.5634	12.7035	11.4963	11.7328	14.0254	11.4337	9.32885	12.744	12.8269	5.5049	9.21284	13.3344	11.6874	9.74049	8.7312	9.73164	13.8857	8.81875	7.28741	11.8818	9.32885	10.1369	10.2018	6.98355	12.777	11.4441	14.1228	10.1645	10.3723	10.6952	10.3198	9.70928
DP05	12.2857	40.8571	Discovery	advanced	12.1679	10.0558	9.36592	7.88186	12.6999	12.7907	13.3978	11.9827	14.8671	14.889	12.5636	11.0252	11.5704	10.6557	12.5669	11.5604	10.3702	14.1642	12.3187	9.36592	12.5342	13.0952	8.26061	8.92258	13.3261	12.2038	9.32079	9.99254	9.25658	13.8824	8.63906	7.45331	12.2768	9.36592	10.1941	11.4078	7.58982	12.4423	11.2559	13.8021	9.67757	10.482	10.6802	8.43833	9.14275
DP09	17.4286	38.5714	Discovery	natural	12.5288	10.6019	5.89053	10.0042	12.3613	13.1555	13.1778	11.5506	15.1549	14.9918	11.5403	11.1656	11.4599	10.862	12.2008	11.517	11.7736	14.1059	11.3028	9.34388	12.6557	12.7021	7.7784	9.40437	13.0366	11.4727	9.35847	9.09876	10.0038	14.0563	8.61702	7.4239	11.6528	9.34388	8.56902	9.67081	1.99503	12.9981	11.3119	13.9304	10.6434	9.41407	11.0784	9.19504	9.79552
DP14	31.7143	38.5714	Discovery	advanced	14.1003	10.4847	9.37118	10.3853	12.0587	14.0499	14.5722	12.0797	16.3495	15.7554	12.2363	11.5774	12.6287	10.4288	12.147	11.5257	12.1511	12.9481	10.5918	9.37118	12.3404	12.5685	3.0006	8.78383	12.934	12.5604	9.24104	7.36546	10.9567	13.8638	8.80249	6.44874	11.4012	9.37118	6.21945	9.55068	6.83182	13.0493	11.5994	13.2748	12.0159	10.0002	11.437	9.04622	9.7337
DP19	38.4286	39.8571	Discovery	advanced	13.7249	10.1181	9.36031	11.6154	12.0469	14.4132	14.8158	12.1061	15.7957	15.7898	13.2709	10.7364	11.5897	10.4708	12.2898	11.8829	12.9053	14.7668	10.8139	9.36031	12.6217	12.2889	6.53134	9.40742	13.2261	13.1459	9.16689	8.36922	10.1044	14.0984	8.04126	8.46248	11.1533	9.36031	10.0502	9.39146	9.36031	14.2017	11.8255	13.4645	11.7292	10.2263	11.494	8.53788	9.25204
DP05	21	40.8571	Discovery	advanced	10.3444	10.4269	9.33784	10.4852	12.9553	13.0495	13.3906	12.3395	13.6613	14.451	11.6599	11.5508	11.9011	10.7853	12.4875	11.9759	11.2571	14.244	11.7225	9.33784	13.1343	12.7733	7.92936	8.16584	13.1852	10.6347	9.32882	9.62088	9.89069	13.4966	8.75832	8.21302	12.2532	9.33784	8.36878	10.6807	9.10256	12.9191	11.6102	13.5012	7.41063	9.79236	10.7664	6.2531	9.55187
DP08	12.2857	40.4286	Discovery	advanced	12.4597	10.7782	6.01569	10.6781	12.6692	13.2498	13.566	12.2135	14.6174	14.7117	12.2062	12.1328	12.3958	11.1747	12.5088	11.4996	11.2789	14.0948	11.2231	9.3421	12.1603	12.863	6.85593	9.79359	13.0253	11.9267	9.58838	9.7819	9.66038	14.2856	9.16936	7.51769	12.003	9.3421	9.10092	10.4761	7.30026	12.396	11.4524	13.7988	8.70082	10.3579	10.3682	11.6019	10.2773
DP18	21.1429	40.5714	Discovery	advanced	11.8035	10.9113	9.31999	10.4764	12.3292	12.5592	12.8901	11.752	14.1946	14.3424	11.2095	11.5232	12.5251	10.5801	12.2488	11.8367	11.813	13.773	11.0674	9.31999	12.2677	12.6972	6.77401	8.53322	13.3002	10.8912	9.52324	9.09273	10.488	13.5182	8.80461	7.02089	11.7175	9.31999	9.92747	10.4898	9.05879	12.5234	11.5102	13.8279	8.25959	9.45755	10.7693	9.13989	9.76492
DP10	27.5714	40.5714	Discovery	natural	13.5529	10.0586	9.29576	7.58752	12.3329	13.1857	13.5611	11.7831	15.617	15.2333	12.4618	10.6791	11.5289	10.5785	12.3832	12.0228	11.6609	13.7177	10.8423	9.29576	12.8649	12.2882	7.47257	8.57645	13.8144	12.6041	9.45447	10.9078	10.8144	14.0927	8.61702	6.59392	11.622	9.29576	9.33391	9.91011	9.27955	12.9174	11.5438	13.6074	10.6643	9.55837	11.3238	7.78787	9.20395
DP09	12.4286	38.5714	Discovery	natural	11.1976	10.5025	9.33009	10.0668	12.7266	13.1534	13.0718	12.0054	14.431	14.6441	11.6847	11.2987	11.6005	10.7822	12.1203	11.2736	11.4551	13.327	11.2004	9.33009	12.4599	13.0322	7.78901	10.0519	13.1484	11.4976	9.28363	9.36901	9.89335	13.7256	8.59844	5.30743	12.1889	9.33009	8.26818	10.138	7.94746	13.0669	11.2835	13.8473	9.83325	9.3883	11.3858	11.7534	9.82166
DP16	38	39.1429	Discovery	natural	13.8808	11.0597	7.52415	11.6564	12.2225	13.9094	14.1023	12.0641	15.8208	15.5606	11.7395	11.2221	11.8706	10.515	12.3816	11.8488	12.5305	13.5894	11.085	9.39778	12.2049	12.1622	8.10474	8.61836	13.2976	11.8828	9.35818	11.6569	10.8853	13.5686	8.76149	7.6081	11.5886	9.39778	8.6663	9.99752	9.4296	13.5275	11.7027	13.917	10.8592	9.83284	11.3901	10.6276	9.44089
DP17	21.8571	40.8571	Discovery	natural	13.6482	10.4157	9.36021	12.282	13.1656	14.3192	14.3208	11.7996	16.1122	16.1655	12.6854	11.1215	11.9031	10.1515	12.5695	11.8534	11.7464	12.576	10.8852	9.36021	12.6656	12.4293	8.4385	9.95904	13.2844	13.2955	9.1641	8.09582	10.1786	13.275	8.73335	5.79553	12.63	9.36021	7.0326	9.55559	8.22742	12.9422	11.015	13.2901	11.8802	9.11816	10.8466	7.44248	9.75597
DP05	32.1429	40.8571	Discovery	advanced	13.7194	10.2318	9.38431	11.2752	12.151	14.2723	14.7962	12.3187	15.9588	15.9133	13.2361	12.2173	12.4061	10.3329	12.3371	11.8048	11.8191	13.3503	10.9291	9.38431	12.5096	12.3534	7.21703	8.16451	12.7815	13.2011	9.20027	9.14237	10.0591	13.4822	8.45796	6.9453	11.5038	3.13223	8.32158	9.63429	7.30841	13.1251	11.5697	13.0057	11.4784	10.5843	10.8381	5.07583	9.74926
DP01	19.8571	38.7143	Discovery	natural	12.3998	10.2998	9.28685	10.1037	12.3689	13.1821	13.5654	11.6072	14.8293	14.4261	12.5834	11.2433	11.9717	10.55	12.3363	11.6641	11.6189	13.2967	11.2057	9.28685	12.7261	12.4031	4.63702	10.2187	13.5328	12.2815	9.40671	8.37175	10.3103	13.7243	8.6711	6.51729	11.8121	9.28685	6.45515	9.62051	8.41587	12.1887	11.4092	14.0025	10.1392	9.65057	11.2226	7.69634	9.46443
DP10	30.5714	40.5714	Discovery	natural	12.4674	10.2471	9.30501	10.4246	12.5892	12.857	13.2814	11.8084	14.6033	14.6271	12.5943	10.7464	11.6914	10.8284	12.4925	12.0548	11.9047	13.8971	11.2913	9.30501	12.2747	13.0292	7.47271	9.19353	13.6335	12.6399	9.71974	10.9524	11.1298	13.6729	8.62986	6.39033	11.8997	9.30501	9.97155	9.93608	9.68571	12.7993	11.8415	13.669	8.37391	10.4277	11.085	10.0009	9.44327
DP13	26.8571	37.7143	Discovery	natural	10.34	10.3125	9.30574	11.9759	12.3974	12.9249	13.1441	12.2349	13.6848	14.2178	10.6099	10.5439	11.3061	10.5691	11.7178	11.7534	12.1779	12.888	11.2134	9.30574	13.0399	12.8221	9.50702	8.01364	13.0594	9.38435	9.32479	9.26741	11.5729	13.2545	8.87835	6.3307	11.5664	9.30574	8.68301	9.78711	9.00307	12.9697	11.7384	13.6212	8.20262	8.86861	11.115	7.31183	8.64921
DP06	39.1429	40.2857	Discovery	natural	13.0962	10.8607	8.03152	12.5391	12.2238	13.6826	14.0981	12.3953	15.1272	15.5764	11.4973	11.3299	12.4995	11.435	12.0976	11.8884	13.016	14.2042	10.832	9.43083	11.9544	12.8287	6.92991	8.98702	13.2802	11.6946	9.61382	10.1645	11.5913	13.7769	8.4775	8.04915	11.5599	9.43083	8.33019	10.0214	6.92016	14.1339	12.0259	13.6504	9.31528	9.30797	10.9531	10.889	9.65174
DP01	4.57143	38.7143	Discovery	natural	12.7329	10.3243	9.42766	10.0626	12.1539	13.0478	13.1019	11.8946	15.1557	14.9076	12.7305	10.791	11.8871	10.5412	12.4386	10.798	11.9108	14.1733	11.0208	9.42766	12.1488	12.519	7.75725	10.3898	13.44	12.7901	9.41594	8.26402	9.97959	14.8736	8.25606	7.53643	11.4094	9.42766	8.79042	9.84693	4.69808	12.4842	11.3391	14.1999	10.8197	10.3468	10.3368	9.34805	9.70023
DP11	9	41.7143	Discovery	advanced	10.6838	10.4078	9.26744	10.3003	12.3829	12.8177	13.0445	12.0217	14.3292	14.4842	11.6407	10.9721	11.5548	10.987	12.4142	10.9606	11.796	13.413	11.2267	9.26744	12.6708	13.2052	5.18275	9.20572	13.4208	11.2117	9.57001	9.94544	10.1743	13.3436	8.86121	5.69932	11.7357	9.26744	9.38266	10.3962	8.34233	12.8037	11.489	14.0204	8.54151	8.979	10.5236	5.98154	9.28348
DP19	21.4286	39.8571	Discovery	advanced	12.2809	10.428	7.68462	10.363	12.6302	12.9937	13.292	11.5728	14.7525	14.5898	11.7489	11.6431	12.4086	10.281	12.0677	11.745	11.7301	13.9188	11.5788	9.30485	12.1309	13.5099	6.13766	9.09478	13.4569	11.4315	9.60166	10.8053	9.91635	13.3856	8.61193	7.14691	12.0547	9.30485	9.6103	10.0732	8.09897	13.1164	11.5708	13.9049	10.7067	9.63293	11.6699	8.16057	9.86648
DP05	19.5714	40.8571	Discovery	advanced	13.3843	10.8244	5.51954	10.114	12.3875	13.8565	13.6688	12.2291	15.726	15.25	11.5114	11.8831	12.1305	10.5484	12.0795	11.8339	11.1134	13.962	10.9974	9.3473	12.4843	12.6309	7.44085	8.30833	13.1296	11.6713	9.23271	10.0917	9.63959	13.2448	8.72823	7.37832	11.7795	9.3473	8.44633	9.05182	9.03937	12.8647	11.4668	13.8517	10.8637	9.64771	10.7734	9.42883	9.64201
DP16	21.1429	39.1429	Discovery	natural	13.1135	10.3305	9.37697	11.487	12.5534	13.185	13.7966	11.4127	15.3723	15.1712	11.7151	10.7617	11.1609	10.3687	12.0713	12.0764	11.6383	14.4883	11.5207	9.37697	12.571	17.0555	8.16301	9.19015	12.9769	11.6556	9.3735	9.54526	9.82256	13.0886	8.60306	8.02911	12.0162	9.37697	8.55966	9.44388	9.19277	13.5129	11.2933	13.9543	10.9666	9.90738	11.0667	12.9138	8.41653
DP20	23	41.1429	Discovery	advanced	12.5625	10.5598	9.33506	10.9583	12.8224	13.8937	13.687	11.7647	15.0728	15.2172	11.2883	11.2906	11.9407	10.5295	12.1344	11.8866	12.0235	13.5805	12.088	9.33506	12.3735	12.8547	7.42193	9.05253	13.4013	11.3112	9.22117	10.3155	9.75381	13.168	9.7563	7.84221	12.1069	9.33506	9.08678	9.12017	9.03981	13.3227	11.53	13.8662	11.1761	8.79834	11.5025	11.5094	9.83967
DP04	16.8571	42	Discovery	natural	11.7768	11.6067	6.17051	11.4421	12.4379	12.823	13.1697	11.4905	14.7309	14.6377	11.1951	11.3355	12.098	10.7885	12.1044	11.3812	11.4118	13.5983	11.2718	9.36945	12.4848	12.4872	6.68491	8.76988	13.2549	10.4876	9.27331	8.28189	10.0114	13.5479	8.75742	6.84693	11.8785	9.36945	9.54856	9.68791	9.08288	12.5251	11.4175	13.8905	10.3868	8.77109	11.0206	5.54932	9.46396
DP16	34.8571	39.1429	Discovery	natural	13.6747	10.6485	6.87381	11.439	12.2373	13.4236	13.8376	12.0306	15.753	15.3423	12.1813	10.8465	11.559	11.3257	12.2035	11.7923	12.4296	13.4721	11.3107	9.38171	11.9649	12.394	7.29723	8.5374	13.0657	12.3249	9.35779	10.859	10.9617	13.7494	8.81233	7.27775	11.5583	9.38171	8.15113	10.1164	8.99194	13.5614	11.5809	13.7081	10.5835	10.2597	11.4083	7.55103	9.47619
DP04	20	42	Discovery	natural	13.0425	10.3296	9.37976	11.0093	12.2555	13.4016	13.4361	11.5285	15.1196	15.1817	12.2184	11.6623	12.7072	10.7191	12.3427	11.3635	11.5105	13.6747	11.0411	9.37976	12.2363	11.9959	6.25383	9.37142	13.6581	12.0877	9.34517	8.3362	10.025	13.7432	8.5638	6.96892	11.4994	9.37976	9.66603	10.0435	7.64425	12.4495	11.2847	13.8882	11.4822	10.3155	10.9489	7.56691	9.57812
DP11	35.7143	41.7143	Discovery	advanced	12.6605	10.4024	9.27832	12.9989	12.3376	13.4761	14.0948	12.0334	15.0465	14.9871	11.4487	10.1978	10.868	10.836	12.0026	11.9564	12.3054	14.4876	11.0637	9.27832	12.635	12.8535	3.3966	7.81699	12.7643	10.9676	9.57317	9.28613	11.6466	13.1508	8.79369	8.28699	11.713	9.27832	7.57106	10.004	9.52929	13.6737	11.9753	13.6295	10.5664	9.23185	11.6491	5.6896	7.81441
DP05	25.2857	40.8571	Discovery	advanced	11.5266	11.9509	9.33535	12.6862	12.5074	12.9138	13.5369	11.9537	14.2928	14.6621	11.9304	11.2603	11.8586	10.6136	12.3561	12.1836	11.4711	14.0102	11.9337	9.33535	11.8712	12.5503	5.27987	9.3463	13.4907	11.7671	9.63139	9.60019	10.0659	13.1331	8.67969	7.46051	12.0276	9.33535	8.52825	9.69974	7.03932	13.0415	11.6314	13.4582	8.16716	10.2794	10.6223	7.80206	9.41003
DP08	13.2857	40.4286	Discovery	advanced	12.9042	10.6681	9.31031	9.77698	12.9311	13.1634	13.7286	11.808	15.1912	15.0081	11.6749	12.5457	12.3711	11.0041	12.3766	11.5755	10.9298	13.1977	11.4203	9.31031	11.9259	12.8131	6.24461	9.12855	12.9403	11.3452	9.33752	8.69161	9.60461	14.7044	8.99174	5.73442	12.3664	9.31031	9.16127	9.37094	9.21999	12.5556	11.4922	13.7366	9.77935	8.55948	10.4628	6.51772	10.4605
DP10	13.2857	40.5714	Discovery	natural	12.636	10.3923	7.55821	11.4721	12.6462	13.0839	13.2098	11.6953	15.2263	14.991	11.3716	11.1259	11.4082	10.8572	12.1064	11.6078	11.0435	13.7504	12.0044	9.28895	12.771	14.7939	7.91464	8.45598	13.3272	11.0392	9.42535	11.9139	10.056	13.6429	8.89734	7.22854	12.1022	9.28895	9.20904	9.47111	9.56445	12.7025	11.5458	14.0081	9.74928	10.0006	10.9653	9.9778	9.41926
DP03	35.4286	39.8571	Discovery	advanced	12.4182	10.2453	9.34701	9.94156	12.1106	12.9616	13.3845	11.9529	15.1315	14.7449	12.1328	11.3544	12.5794	10.2328	12.2492	12.0633	12.7482	13.2416	10.8732	9.34701	12.3626	13.0276	7.81839	8.22144	14.7059	12.0703	9.26485	8.63837	11.0068	13.1594	8.46695	6.47127	11.6367	9.34701	7.97126	9.3911	8.05333	13.1567	11.8268	13.7819	10.0603	10.5215	11.6866	7.3176	9.97299
DP21	20	38.5714	Discovery	natural	13.246	10.2216	9.38496	10.5362	12.1991	13.6198	13.8074	12.154	15.8201	15.4643	12.8207	11.37	12.164	10.5076	12.5836	11.3912	11.6153	14.5355	10.8408	9.38496	12.4362	13.0596	7.98629	9.49046	14.0269	13.0523	9.48095	10.6378	10.0706	14.1583	9.01999	8.23478	11.5143	9.38496	9.69438	9.74583	4.60044	13.1344	11.5188	13.4965	11.2965	9.80374	11.039	10.7323	10.1075
DP10	28.4286	40.5714	Discovery	natural	13.5395	10.8531	9.3701	10.9036	12.4687	13.5821	13.7391	12.2553	15.6071	15.4771	13.3018	11.2403	12.0714	10.7585	12.366	11.53	11.9504	13.6137	11.2551	9.3701	12.1543	12.9595	6.47841	9.2311	14.015	13.7862	9.71609	11.7016	10.8502	13.8549	8.60536	6.30139	11.5538	9.3701	8.3298	9.78163	5.72961	12.6707	11.4179	13.9263	12.1085	10.5699	11.5322	7.42189	9.89394
DP07	36.5714	42	Discovery	advanced	13.0564	10.574	9.40583	11.632	12.3755	13.2942	13.5994	12.3171	15.1766	15.3043	12.3067	11.0798	11.8279	10.6528	12.2206	11.7219	12.2844	14.5463	11.2266	9.40583	12.0883	12.7544	6.76498	9.30372	13.2639	12.5238	9.46518	9.42916	11.1839	13.9974	8.58521	8.2319	11.6781	2.98602	9.59896	9.62368	8.68929	13.2309	11.6457	14.0523	11.3061	9.94368	11.1386	8.65747	9.78119
DP03	16.2857	39.8571	Discovery	advanced	12.7557	9.85317	9.28902	9.77259	12.7489	13.2265	13.4779	12.362	15.4139	15.1858	11.6966	11.2706	11.7548	10.8916	12.4628	11.0484	11.4839	14.1964	11.014	9.28902	12.3997	12.7188	7.17362	7.91119	13.1746	11.6089	9.09798	9.80319	10.2832	13.4788	8.60415	7.68185	12.1274	9.28902	6.17174	10.0942	6.71994	12.4062	11.2365	13.4756	10.5192	8.23938	10.5752	4.69401	9.38752
DP18	27.2857	40.5714	Discovery	advanced	13.4758	10.3111	5.79475	10.5373	12.4128	14.2415	14.8122	12.119	15.5228	15.5764	12.5441	10.9752	11.7721	10.4498	12.2871	11.5756	12.3682	13.2418	10.7426	9.35376	12.1901	13.0034	7.22181	8.20327	13.1795	12.9156	9.37258	8.92518	10.8679	13.216	8.58297	6.89164	11.7293	9.35376	9.97463	10.0327	7.83365	12.1379	11.5895	13.9803	11.0242	10.0627	10.9417	4.32066	9.19813
DP07	34.4286	42	Discovery	advanced	12.824	10.3416	6.30497	11.3374	12.5799	13.0065	13.5329	12.1386	15.0284	15.1686	12.0407	11.294	11.7553	10.7752	12.3367	11.9188	12.1078	13.8135	10.984	9.33581	12.4848	15.1843	6.92236	9.3891	13.6377	12.0196	9.32199	9.70862	11.1842	13.8078	8.60386	6.84094	11.687	9.33581	8.9475	9.74904	8.71179	13.1626	11.6914	14.2157	10.612	10.017	11.0306	9.51222	9.6127
DP01	11.7143	38.7143	Discovery	natural	11.0425	11.3899	2.509	11.0012	12.5702	12.6556	12.9084	12.1038	14.3484	14.2907	11.8378	10.8143	11.4739	10.4707	12.1531	11.5532	11.6677	13.6422	11.2634	9.36187	12.6658	13.3151	5.8422	9.59763	12.9992	10.9069	9.39003	8.63878	9.855	14.2637	9.02366	6.48971	12.033	9.36187	7.87533	9.74783	4.85312	12.2909	11.5259	14.3012	9.47994	9.43415	10.5607	8.35775	8.5412
DP05	26.1429	40.8571	Discovery	advanced	13.2208	10.4082	6.77708	11.3923	12.8979	13.4821	13.8438	12.1127	15.4184	15.2169	11.8452	10.973	12.0111	10.6255	12.1968	12.2024	11.5712	13.8671	12.4655	9.40378	11.9596	13.2703	7.53833	8.24029	12.9251	11.6183	9.48049	10.0643	9.76808	13.3152	8.82458	6.89324	12.343	9.40378	8.15628	10.2158	8.35492	13.0117	11.6256	13.4608	10.2936	10.3274	10.4215	7.0949	9.92434
DP21	19	38.5714	Discovery	natural	13.4881	9.8541	9.44446	10.3687	12.1408	13.9503	14.0656	11.7299	15.9576	15.8587	13.1727	10.9185	11.9333	10.3453	12.7364	11.6291	11.5548	14.0705	10.7768	9.44446	12.3577	12.7507	9.0194	9.23323	13.7169	13.4458	9.4238	10.8953	9.88973	13.9338	9.86531	8.03141	11.5313	2.88305	9.72575	10.2899	7.63979	13.1577	11.3696	13.4119	11.6277	9.30246	10.8709	7.51218	9.70282
DP08	30.2857	40.4286	Discovery	advanced	13.4634	10.3249	5.09429	11.3643	12.3444	13.8353	14.5486	11.7339	15.7485	15.7528	12.4756	11.6501	12.0822	10.4541	12.2651	12.0601	11.3368	13.8338	11.0228	9.47044	12.6043	12.9919	8.01421	8.55642	12.7395	12.0406	9.32178	9.40842	9.72487	14.0258	9.20436	7.9076	11.8801	9.47044	8.72925	9.82318	7.76904	13.0668	11.6289	13.4871	12.1088	10.5579	11.3781	5.69481	9.69898
DP14	11.4286	38.5714	Discovery	advanced	12.985	10.0728	9.3887	10.8529	12.3498	13.4979	13.8771	11.72	15.3377	15.3463	11.9736	10.9841	11.9068	10.4172	12.3822	11.568	11.1645	13.256	11.5622	9.3887	12.7305	12.7349	7.8477	9.4995	12.8236	11.8415	9.19555	9.04154	9.84551	13.8965	9.05944	6.37825	11.6409	9.3887	9.89526	9.90443	3.45281	12.6508	11.3718	13.406	10.3435	9.68466	10.9255	9.16795	9.24201
DP02	35.1429	40.7143	Discovery	natural	13.426	10.5668	9.48155	10.822	12.0354	13.8954	14.2154	12.3574	15.7179	16.0608	12.8789	11.2433	11.892	10.4507	12.2096	11.6348	11.7512	15.1136	11.0461	9.48155	11.7883	13.5822	7.93225	9.48668	12.8203	13.1372	9.20291	10.6139	11.0313	14.1849	8.40708	9.2487	11.2801	9.48155	8.64423	10.0372	6.84005	12.9864	11.5851	13.4402	11.6238	9.98446	10.9066	5.42678	9.87842
DP01	8.57143	38.7143	Discovery	natural	12.8602	10.0934	9.40247	10.1565	12.3295	14.0395	14.1912	12.4273	15.8404	14.8813	12.0564	10.7264	11.6392	10.4812	12.0397	11.3488	11.3358	14.6953	11.7563	9.40247	12.71	12.6972	6.32491	9.03384	12.2329	11.83	9.24756	9.38174	9.36357	14.2081	8.46676	8.4129	11.8198	9.40247	6.66544	9.77527	3.87289	11.9424	11.1178	14.3456	11.5394	10.2273	10.7771	7.62691	9.27635
DP20	24	41.1429	Discovery	advanced	13.0324	10.3409	7.49587	10.4569	12.198	13.5466	13.7048	11.9393	15.4423	15.1904	12.6831	11.5048	12.3782	10.3001	12.4865	11.868	12.0402	13.8011	10.9904	9.42804	12.6406	13.0853	7.98307	9.99242	13.7197	12.8062	9.37069	10.6772	9.4133	12.8937	9.62168	7.69135	11.5654	9.42804	9.37957	9.84479	7.12837	13.4094	11.5144	13.6639	10.7884	9.85772	11.1972	5.28899	10.0765
DP08	22.4286	40.4286	Discovery	advanced	12.3343	10.7177	7.12381	11.7153	12.6428	13.1797	13.4995	11.8548	14.8573	14.7399	12.1946	12.1313	12.5528	10.7389	12.4822	11.9666	11.3865	13.422	11.5677	9.39232	12.5381	13.0065	5.38463	9.24309	13.3059	11.6968	9.20241	9.6286	9.56872	14.1446	8.78415	6.50597	12.1275	9.39232	8.75239	10.5841	10.0382	12.602	11.7294	13.6603	10.2287	9.10193	11.0619	11.2954	10.1014
DP04	34	42	Discovery	natural	13.4427	12.5003	9.42332	10.2247	12.0404	13.5218	13.7628	11.8235	15.3489	15.2662	11.9664	11.4218	12.3067	10.7622	12.3246	11.3607	11.5982	14.2782	10.9279	9.42332	12.0352	12.3961	7.17638	8.69669	13.043	11.999	9.80395	8.53681	10.5335	13.5426	8.51333	8.16631	11.4599	9.42332	8.10472	9.55757	7.45491	12.6796	11.555	13.6433	11.2045	9.83536	10.8976	5.60465	9.75334
DP09	19.2857	38.5714	Discovery	natural	12.8547	10.468	9.47569	10.933	12.3353	13.6932	13.5195	11.6223	15.2345	15.2288	12.4757	11.1803	12.0065	10.5467	12.4924	11.6427	11.6206	14.4037	11.1039	9.47569	12.396	12.3611	8.58173	9.19078	13.4506	12.5207	9.43716	11.1789	9.85017	14.1282	8.55773	8.17824	11.6773	9.47569	8.37312	10.0879	9.58084	13.1317	11.3321	14.0321	10.8234	10.3808	10.7956	8.98375	10.2323
DP15	27.7143	41.4286	Discovery	natural	13.1638	10.7573	9.41346	11.8491	12.6284	13.7052	14.0054	12.1006	15.7071	15.5068	12.0462	11.8754	12.1145	10.4216	12.3917	11.8252	11.6563	14.0502	11.6372	9.41346	12.5179	13.2105	6.52772	8.84261	13.5338	12.0439	9.58881	8.84923	9.94759	13.2061	9.55956	7.73315	12.0226	9.41346	10.0438	9.71502	6.58027	13.6401	11.7559	13.6766	11.4187	8.80661	11.0612	6.34162	9.79462
DP08	34.2857	40.4286	Discovery	advanced	13.6688	10.5238	9.4429	10.4455	12.4955	13.7488	14.2993	11.7815	15.7301	15.9799	12.2309	11.5686	12.2678	10.7076	12.2436	11.8137	11.8049	13.4196	10.96	9.4429	12.4353	12.8647	7.24676	9.03224	12.8418	12.3674	9.29065	8.80091	10.106	14.1501	9.68128	7.5186	11.8451	9.4429	9.57149	9.89751	10.0806	12.7836	11.648	13.3613	11.4842	9.88035	11.2514	6.17685	9.68301
DP08	24.4286	40.4286	Discovery	advanced	12.6133	10.7166	9.41923	11.7005	12.6573	12.8336	13.3596	11.7038	14.8583	14.7509	12.1786	12.1927	12.5141	10.43	12.429	12.0654	11.3371	13.4146	11.0428	9.41923	12.8319	12.9223	4.81153	10.061	13.6238	11.6703	9.66857	8.94189	9.51127	13.3455	8.99731	6.53841	12.1165	9.41923	9.54865	9.85975	10.2855	12.5791	11.6201	13.6938	9.27709	10.2878	11.0932	12.3727	9.93474
DP20	42.8571	41.1429	Discovery	advanced	13.3942	10.4325	9.39805	10.2341	12.3415	13.6935	13.8524	11.7786	15.5696	15.4958	12.2267	11.1694	11.827	10.8988	12.6053	10.9191	8.94969	13.4408	11.4601	9.39805	12.4852	12.8836	6.88444	10.2281	12.9457	12.6901	9.23572	9.02608	8.38728	14.0825	9.67896	7.14691	11.6618	9.39805	9.19079	10.0228	10.2444	11.6898	11.4057	13.9789	11.2976	10.0417	10.6282	11.2215	9.72022
DP16	30.7143	39.1429	Discovery	natural	12.4452	9.71068	9.36255	11.382	12.3319	12.8775	13.4718	12.0285	14.6787	14.9212	11.8662	11.3211	13.0505	10.9996	12.3604	12.1411	12.1281	14.5998	11.0011	9.36255	12.6407	12.1247	7.36778	7.97091	14.3055	11.9109	9.60509	8.97511	10.2463	13.4194	8.265	8.4712	11.6214	9.36255	8.03396	9.35018	8.45885	13.4652	11.6869	13.569	8.49357	9.91575	10.973	8.78891	11.6684
DP16	31.7143	39.1429	Discovery	natural	11.5339	10.5876	7.26296	10.5424	12.4302	12.5449	12.5172	12.3577	14.1022	14.0531	11.791	12.0715	12.7954	10.627	11.6981	12.0772	11.7992	14.9025	11.4851	7.96447	12.8531	12.7236	6.16437	9.57313	14.9491	11.4669	9.2088	11.1996	10.5396	12.6286	8.88792	8.71132	11.7871	9.38967	8.54574	9.5856	9.717	13.3775	11.4406	13.7627	7.18713	9.75881	10.8729	8.65541	10.0789
DP09	30.8571	38.5714	Discovery	natural	12.3071	10.1106	9.43338	10.3462	12.1119	13.1112	13.3683	11.7001	15.059	14.3363	13.1517	11.1961	12.306	10.5451	12.4305	11.639	12.3199	13.9675	10.9118	9.43338	12.3844	12.1521	6.77051	8.72145	14.4046	13.0801	9.50159	8.80871	10.4889	13.8393	8.60558	7.59973	11.1762	9.43338	7.15519	10.2177	8.6327	12.7918	11.5246	14.035	10.1946	10.5416	11.4454	9.2887	10.4305
DP02	23.2857	40.7143	Discovery	natural	12.2266	10.6382	9.40856	11.0112	12.3815	13.3881	13.2478	12.323	14.886	15.0153	11.4704	11.7327	12.33	11.0228	12.0911	11.5294	11.009	14.7834	11.4875	8.55947	11.8977	13.1404	7.58596	8.66905	13.1537	11.6607	9.6109	8.74278	10.4696	13.772	8.54581	8.66757	11.8076	9.40856	9.49543	10.116	8.93315	12.6588	11.5008	13.7336	8.36598	9.43093	10.4738	7.89186	9.628
DP15	34.4286	41.4286	Discovery	natural	12.5244	10.5614	9.37312	10.621	12.5429	13.3886	13.8003	11.9592	15.0433	15.0675	11.4005	11.4536	11.2516	10.3688	12.2573	12.128	12.544	13.7431	11.3765	9.37312	12.3854	13.2794	6.88014	8.31967	13.3184	11.0182	9.41239	8.86826	10.3445	12.4227	9.55706	7.65748	11.9686	9.37312	6.99336	9.55532	7.67654	13.9894	11.9118	13.6246	8.95022	9.64651	11.0101	10.1304	9.18229
DP07	30.7143	42	Discovery	advanced	12.9591	10.5097	9.48689	10.9146	12.5392	13.2957	13.4807	11.7487	15.2236	15.1972	12.0215	11.2121	11.8399	11.1217	12.2643	11.5209	12.4616	14.5925	10.7064	9.48689	12.3233	12.3829	7.21331	9.1061	14.0033	12.3228	9.53759	10.6437	10.6677	14.0671	8.51962	8.42721	11.7511	9.48689	9.26574	10.4331	9.66118	12.8583	11.5277	14.7322	10.9645	10.1666	11.1155	7.35984	9.76554
DP03	25.1429	39.8571	Discovery	advanced	11.9942	9.60675	9.34956	10.9882	12.625	12.7744	12.9123	10.9132	14.6945	14.154	12.0104	11.1783	11.5189	10.6709	12.4296	11.8525	11.9968	13.2404	11.5465	9.34956	12.4498	12.517	7.13909	7.83002	13.5422	11.7386	9.28812	9.08797	10.3436	12.8974	8.42787	4.13917	12.0866	9.34956	8.36411	10.1406	7.33326	12.6105	11.3206	13.5501	10.1981	9.57397	11.0331	7.27278	8.86421
DP03	33.2857	39.8571	Discovery	advanced	13.5409	9.90094	9.39349	9.18588	12.354	13.4104	13.6217	11.5357	15.8399	15.2121	11.8027	10.87	11.4147	10.3643	12.1052	11.8204	12.1976	13.1389	11.0707	9.39349	12.4006	12.8492	8.15241	8.33274	13.0452	11.9444	9.25532	8.39897	10.8907	13.413	8.50286	5.47978	11.6032	9.39349	7.96353	10.2582	7.56391	12.845	11.4775	13.5417	11.8334	8.54262	11.4506	6.56327	8.83985
DP01	14.4286	38.7143	Discovery	natural	12.0814	9.93535	9.39846	10.081	12.5957	12.9915	13.2986	11.8017	14.9689	14.8514	11.7237	11.6387	12.2736	10.3916	11.9912	11.8728	11.4324	13.0142	11.0503	9.39846	12.9293	12.8591	5.75089	9.50592	13.0101	10.8959	9.42866	8.23665	9.61404	13.3437	8.73335	4.52843	12.1092	9.39846	8.48859	9.17964	9.40505	12.5214	11.2648	14.2802	10.8266	8.5231	10.8482	7.31406	9.69395
DP07	26.8571	42	Discovery	advanced	13.5477	10.9375	9.45006	10.976	12.2754	13.1217	13.2635	11.971	15.8435	15.2183	12.2948	11.0414	11.6254	10.9353	12.3652	11.621	11.7659	14.0518	10.8979	9.45006	12.0967	12.3927	8.19065	10.116	14.061	12.7674	9.16568	9.50414	10.701	13.8495	8.52863	7.40128	11.6499	9.45006	9.95923	9.53763	9.49449	13.0349	11.4007	14.3498	11.0366	9.68502	10.8352	7.56181	9.71548
DP04	41.7143	42	Discovery	natural	13.4394	12.1987	9.46561	11.652	11.9322	13.3627	13.6859	11.8659	15.5336	15.4001	12.2035	10.3959	11.229	10.2188	12.135	11.5167	12.2425	13.3569	10.5751	9.46561	12.303	11.8726	5.74939	9.17885	13.1317	12.3049	9.18449	9.566	10.5825	13.2034	8.71071	6.61498	11.1725	9.46561	7.88428	10.701	7.35686	12.7647	11.5063	13.5726	11.255	9.98906	11.1647	6.67398	8.74595
DP06	37.1429	40.2857	Discovery	natural	12.7577	10.2523	9.4314	11.9109	12.3947	13.4779	13.6611	12.1593	15.0887	15.2529	11.529	11.7715	12.3007	10.7169	11.9846	11.7128	12.5646	13.6906	10.878	9.4314	12.5624	12.5881	7.56732	8.78807	13.1618	11.3849	9.41756	10.3455	11.6425	13.8129	8.52977	7.0732	11.7561	9.4314	8.90631	9.8667	8.48838	13.532	11.9508	13.5584	9.98314	8.37874	11.0847	7.97099	9.70242
DP02	25	40.7143	Discovery	natural	12.6547	9.57951	7.25214	11.1721	12.2113	13.2015	13.7955	12.0821	15.235	15.4513	11.0442	10.2711	11.3237	10.7634	11.9096	11.628	11.549	15.0084	10.479	9.43482	12.2644	12.575	7.49678	8.69401	12.7067	10.9519	9.54657	9.96462	10.5962	13.4378	8.35876	8.82995	11.6144	9.43482	9.41757	10.6008	7.66699	12.5294	11.6432	14.1419	10.4074	8.58028	10.9751	7.8261	8.12321
DP03	39	39.8571	Discovery	advanced	12.1742	9.81167	9.45424	11.1787	12.9666	13.2947	13.8188	11.8103	15.0359	13.9889	11.8573	10.7803	11.7821	10.377	12.2476	12.1636	13.6102	13.9164	10.9578	9.45424	12.7331	13.0899	8.50638	7.60051	14.0325	11.4521	9.51322	8.49993	10.6469	13.2376	8.90426	7.74403	12.3316	9.45424	10.2337	9.41782	8.04044	13.9837	11.8174	14.0285	9.71079	8.63514	11.8911	7.89321	9.12909
DP15	31.5714	41.4286	Discovery	natural	12.5807	10.428	7.68347	11.9276	12.4822	13.8089	13.9142	12.0749	15.2522	15.1161	12.2482	11.0594	11.8384	10.4344	12.6562	11.7595	12.1496	14.0566	11.083	9.40548	11.9394	12.8502	6.64047	8.84803	13.2783	12.4378	9.77589	9.87673	10.14	13.3812	8.78398	7.56802	11.623	9.40548	6.40278	9.89218	7.74129	13.4384	11.7395	13.4626	9.64827	10.015	10.7911	9.36705	10.1304
DP20	21	41.1429	Discovery	advanced	13.3106	10.4846	9.44441	10.7677	11.9928	14.6518	14.2922	12.0261	15.6296	15.4644	12.5665	11.6878	12.3725	10.5167	12.6945	11.4271	11.4532	13.3699	11.4557	9.44441	12.1763	12.669	7.42651	9.30573	13.1276	12.9907	9.50372	11.372	9.32199	12.6374	9.86397	7.3189	11.3665	9.44441	8.82751	9.59218	6.77681	13.1942	11.2744	13.5525	11.371	10.1597	10.8111	6.21815	10.0871
DP03	30.1429	39.8571	Discovery	advanced	11.0374	12.9644	9.34382	7.57192	12.4157	13.026	12.9483	11.513	14.1818	13.9071	11.1858	11.6008	12.2731	10.4878	12.2991	12.0525	12.2252	13.5907	11.2374	9.34382	13.0261	13.0556	7.86234	7.4379	13.5019	10.0455	9.25454	9.23742	10.6572	12.6786	8.98725	6.27145	11.87	9.34382	7.47198	10.2979	6.01331	13.1933	11.4808	13.8852	9.58227	9.83049	11.4799	7.79599	9.64781
DP05	36	40.8571	Discovery	advanced	12.6796	10.3833	-0.168821	9.95189	12.1777	13.1266	13.6028	12.1056	15.1357	14.8741	12.3945	11.9179	12.7944	10.4592	12.232	12.1091	12.4946	13.2844	11.1619	9.46793	12.0254	14.0172	6.69044	8.65601	14.2069	12.3069	9.50456	9.67877	10.3792	13.2651	8.51164	5.95228	11.5833	9.46793	7.99266	10.1608	5.28028	13.4744	11.6796	13.9029	9.49438	9.57236	11.063	11.0196	10.0364
DP08	25.2857	40.4286	Discovery	advanced	12.5443	10.9844	5.19339	12.0724	12.6141	13.3956	13.8545	11.9087	14.8612	15.0755	11.67	11.9478	12.9709	10.7756	12.1868	11.8354	11.7447	13.3813	10.8874	9.44166	12.3853	13.0983	4.51866	8.8344	13.482	11.4755	9.40924	8.80587	9.40369	14.0108	9.26215	6.60682	12.0485	9.44166	9.58843	9.52894	9.51858	12.678	11.7152	13.8344	10.477	8.67269	11.2609	5.80441	10.0374
DP08	43.4286	40.4286	Discovery	advanced	12.8381	10.8362	9.46071	11.1157	12.5228	13.7716	13.8273	12.2185	15.3652	15.3804	11.4651	12.132	12.6029	10.8775	12.3706	10.5762	9.12439	13.6879	11.2356	9.46071	12.7834	13.407	7.24229	10.1993	12.7428	11.3773	9.22091	9.08256	7.77999	14.0388	9.73565	7.12627	11.8599	9.46071	10.3538	12.2563	9.46071	11.0995	11.4038	14.1601	11.5003	9.99176	10.5141	8.61273	10.1097
DP10	23.2857	40.5714	Discovery	natural	13.4915	10.1206	6.89561	9.29879	12.2686	13.2116	13.4278	11.4429	15.696	15.2585	12.8177	11.0552	11.2161	10.6597	12.3762	11.665	11.122	13.8465	11.2007	9.43677	12	12.7885	7.21425	8.70499	13.3734	13.247	9.41031	11.6209	10.1879	14.1935	8.40567	7.08911	11.6374	9.43677	9.53375	10.0913	7.3316	12.005	11.3874	13.5334	10.9855	10.6711	10.7016	5.18777	9.32469
DP04	12.1429	42	Discovery	natural	12.4835	11.7087	9.44686	11.3367	12.3359	13.6028	13.1381	12.2463	14.9613	14.9842	11.7645	11.1642	11.7876	10.719	12.2925	11.2803	11.2937	13.7709	10.9152	9.44686	12.7508	12.6787	7.20249	9.09264	13.2136	11.6739	9.3218	8.78128	9.46034	13.7013	8.72405	7.36616	11.7717	9.44686	9.43058	9.63677	6.08564	12.2603	11.3075	14.3609	10.9285	9.54087	10.7468	7.87932	9.03755
DP12	25	40.2857	Discovery	natural	12.8109	9.94808	6.97645	11.4896	12.138	12.5775	12.8452	11.8687	15.0864	14.9054	12.1956	10.3132	11.1423	10.6386	12.2086	12.0448	11.6395	14.0566	10.8963	9.47314	12.1414	12.6427	7.60916	8.20787	13.6789	12.4953	9.34718	10.7831	11.1116	13.4305	8.31934	7.86687	11.6015	9.47314	8.99209	10.0236	6.79088	12.8038	11.4945	13.8384	10.7189	10.4831	11.2811	7.78264	8.72108
DP18	38	40.5714	Discovery	advanced	13.5505	10.3811	9.50871	11.7934	12.518	13.2721	13.8143	12.1722	15.6137	15.2686	11.5854	10.3665	10.5746	10.2174	11.7717	12.0527	13.3329	13.835	10.8668	9.50871	12.3647	12.3689	6.81425	7.91813	12.8275	11.69	9.53694	8.75976	11.5492	12.5677	8.58013	7.57153	11.6536	9.50871	7.8785	9.17659	8.65701	13.3935	11.902	13.7751	11.1381	10.181	11.3062	7.82164	7.45857
DP04	27.8571	42	Discovery	natural	13.2861	12.2501	9.47549	11.4616	12.2915	13.8043	13.9203	12.0958	15.5665	14.7089	11.8837	11.539	12.3663	10.8336	12.0757	11.5161	11.6004	13.0842	11.0783	9.47549	12.5385	12.242	9.60709	8.44456	12.8346	11.8395	9.41786	8.48604	10.146	13.8207	9.10819	4.05026	11.7166	9.47549	8.22322	8.54244	9.47549	12.571	11.5129	13.984	11.3805	9.35309	11.3294	7.85055	9.07606
DP06	28.8571	40.2857	Discovery	natural	12.4404	10.5516	9.47094	11.8218	12.2636	13.5339	13.7524	12.2113	15.074	14.8911	12.8428	11.2991	12.3125	10.9496	12.4906	11.8388	11.8328	14.1557	11.3977	9.47094	12.2082	13.1767	7.09511	9.92512	13.4323	12.6638	9.61449	10.4264	11.0572	13.9459	8.47331	7.81544	11.6812	9.47094	9.48067	10.3604	6.42379	13.5982	11.6984	13.6568	9.37529	9.59859	10.9469	9.82753	10.0715
DP19	39.4286	39.8571	Discovery	advanced	12.7712	10.5123	9.46611	11.1894	12.1562	13.3761	13.5671	12.1049	15.2868	15.0721	12.41	11.3189	12.1247	10.6161	12.2963	11.9469	13.2725	14.5939	10.7175	9.46611	12.013	12.4561	6.12119	8.99764	13.8009	12.5122	9.04159	8.87951	10.1727	13.5167	8.29502	8.40324	11.2157	9.46611	9.76022	9.43011	5.95718	14.3255	11.861	14.01	10.6629	8.79783	11.1568	8.1267	9.53689
DP18	44.2857	40.5714	Discovery	advanced	12.7254	10.3168	9.39493	7.31484	12.4601	13.7177	13.9519	12.902	15.0824	15.3	10.9242	11.6322	12.7377	10.648	12.1311	10.4072	8.96118	13.9136	11.2983	9.39493	12.954	17.6009	7.13742	9.62789	12.7414	11.0195	9.21084	11.2181	9.03368	13.2978	8.41197	7.33956	11.75	9.39493	8.53308	9.79137	9.39493	10.246	11.3724	14.0516	9.62278	9.48122	8.82527	12.7529	9.15242
DP02	36.1429	40.7143	Discovery	natural	13.2062	10.7353	9.52026	11.5421	12.3266	13.2957	13.9079	12.075	15.4758	15.6829	11.7675	11.0623	11.3447	10.5982	11.7779	11.9184	11.8074	15.1932	11.1077	9.52026	12.1801	13.6584	6.61747	9.43132	12.774	12.0899	9.43337	9.559	11.3085	13.6451	8.01608	9.01086	11.7331	9.52026	8.06154	9.3093	9.1244	12.887	11.791	13.6878	10.7268	9.52419	10.9776	9.22378	9.45088
DP12	14.8571	40.2857	Discovery	natural	12.8501	10.3343	9.49854	10.4533	12.6083	13.6949	13.3153	11.8877	15.1566	15.2421	11.7782	11.0096	11.0831	11.3846	12.2404	11.7617	11.5049	14.2269	12.0792	9.49854	12.2179	12.7701	8.13414	8.15911	12.8346	11.7659	9.58503	10.5564	10.3291	13.5884	8.38613	8.13765	12.0328	9.49854	9.28913	9.76013	7.2349	12.0084	11.1378	13.9548	11.6551	9.56137	11.2664	7.28041	9.10508
DP14	18.2857	38.5714	Discovery	advanced	13.0889	10.0249	9.41975	11.1724	12.4532	13.2523	13.8241	11.5724	15.5956	15.41	12.0717	11.5298	11.9402	10.5889	12.2205	11.7585	11.1605	13.2508	11.2484	9.41975	12.3142	12.9844	6.60993	8.86488	12.9486	12.1379	9.5796	8.37509	9.86772	13.7775	8.53948	6.03757	11.797	9.41975	7.71482	9.574	7.65869	12.5052	11.4996	13.2001	10.6301	10.088	10.5657	7.4103	9.59206
DP14	37.4286	38.5714	Discovery	advanced	13.5537	10.2723	9.46004	10.6152	12.253	13.9841	14.5394	12.3687	15.7094	15.9952	12.264	12.2603	13.2944	10.5195	12.4116	11.9564	13.0119	13.2093	10.887	9.46004	12.2378	12.7479	7.9511	8.48024	13.4703	12.4385	9.56459	9.63691	11.2429	13.5794	8.74214	6.48819	11.488	9.46004	7.84408	9.82335	6.5571	14.1856	11.8797	13.7633	11.1689	9.97043	11.6465	7.75942	10.3805
DP14	35.7143	38.5714	Discovery	advanced	12.8605	10.5184	9.47427	11.6319	12.2362	13.6576	14.0993	12.1624	15.1865	15.6358	12.0953	11.8579	12.9299	11.0338	12.2286	11.8613	12.8085	13.1976	11.3755	9.47427	12.6519	13.0034	5.64863	8.98702	13.5754	11.6158	9.38985	11.2705	11.2625	14.0299	8.95029	6.72223	11.5791	9.47427	7.95299	9.42735	9.47427	13.8782	11.9188	13.8267	10.2494	9.95603	11.8805	7.65466	10.4619
DP14	16.7143	38.5714	Discovery	advanced	12.3292	10.5431	9.37126	9.86047	12.747	12.7186	13.3952	12.5923	14.541	14.7698	11.5794	11.4192	12.4767	10.5838	12.2143	11.4771	11.0377	13.5753	11.6998	9.37126	12.4891	13.0342	3.53752	9.21926	13.315	11.4537	8.95763	8.34699	10.0264	13.6524	9.02683	6.58358	11.8549	9.37126	7.68905	10.0514	7.43435	12.1165	11.402	13.8202	10.5337	9.81318	10.8048	7.94957	9.84983
DP13	16.8571	37.7143	Discovery	natural	11.3691	10.512	9.47958	11.1419	12.543	13.4625	13.2134	13.4283	14.3925	14.6634	11.4315	10.2245	10.9973	11.1155	12.0942	11.0139	11.1795	13.0336	11.6677	9.47958	12.2383	12.7744	7.49875	9.68535	12.5668	11.4462	9.57175	8.38672	11.129	13.8836	9.03923	5.59722	11.6135	9.47958	8.62233	10.3621	8.83332	12.5092	11.3844	13.514	8.67249	8.61622	10.4357	5.22865	9.10627
[truncated: 219 more columns]
